# Supplementary material for: BlocTrain: Block-Wise Conditional Training and Inference for Efficient Spike-Based Deep Learning
Source: Front Neurosci. 2021 Oct 29;15:603433. doi: 10.3389/fnins.2021.603433 (PMC8586528; doi:10.3389/fnins.2021.603433)
Supplement: Supplementary file 1 [file Data_Sheet_1.ZIP]

Archive with 75 entries (51 files):
- BlocTrain-Code/
- BlocTrain-Code/.DS_Store
- __MACOSX/
- __MACOSX/BlocTrain-Code/
- __MACOSX/BlocTrain-Code/._.DS_Store
- BlocTrain-Code/ResNet11_CIFAR100/
- BlocTrain-Code/ResNet11_CIFAR100/.DS_Store
- __MACOSX/BlocTrain-Code/ResNet11_CIFAR100/
- __MACOSX/BlocTrain-Code/ResNet11_CIFAR100/._.DS_Store
- BlocTrain-Code/ResNet11_CIFAR100/BlocTrain/
- BlocTrain-Code/ResNet11_CIFAR100/BlocTrain/.DS_Store
- __MACOSX/BlocTrain-Code/ResNet11_CIFAR100/BlocTrain/
- __MACOSX/BlocTrain-Code/ResNet11_CIFAR100/BlocTrain/._.DS_Store
- BlocTrain-Code/ResNet11_CIFAR100/BlocTrain/ResNet11Block1/
- BlocTrain-Code/ResNet11_CIFAR100/BlocTrain/ResNet11Block1/model_cifar100.py
- BlocTrain-Code/ResNet11_CIFAR100/BlocTrain/ResNet11Block1/ResNet11Block1_train_cifar100.py
- __MACOSX/BlocTrain-Code/ResNet11_CIFAR100/BlocTrain/._ResNet11Block1
- BlocTrain-Code/ResNet11_CIFAR100/BlocTrain/ResNet11Block2/
- BlocTrain-Code/ResNet11_CIFAR100/BlocTrain/ResNet11Block2/model_cifar100.py
- BlocTrain-Code/ResNet11_CIFAR100/BlocTrain/ResNet11Block2/ResNet11Block2_train_cifar100_thresh93.py
- __MACOSX/BlocTrain-Code/ResNet11_CIFAR100/BlocTrain/._ResNet11Block2
- BlocTrain-Code/ResNet11_CIFAR100/BlocTrain/ResNet11Block3/
- BlocTrain-Code/ResNet11_CIFAR100/BlocTrain/ResNet11Block3/model_cifar100.py
- BlocTrain-Code/ResNet11_CIFAR100/BlocTrain/ResNet11Block3/ResNet11Block3_train_cifar100_thresh93.py
- __MACOSX/BlocTrain-Code/ResNet11_CIFAR100/BlocTrain/._ResNet11Block3
- BlocTrain-Code/ResNet11_CIFAR100/BlocTrain/ResNet11Block4/
- BlocTrain-Code/ResNet11_CIFAR100/BlocTrain/ResNet11Block4/model_cifar100.py
- BlocTrain-Code/ResNet11_CIFAR100/BlocTrain/ResNet11Block4/ResNet11Block4_train_cifar100_thresh93.py
- __MACOSX/BlocTrain-Code/ResNet11_CIFAR100/BlocTrain/._ResNet11Block4
- BlocTrain-Code/ResNet11_CIFAR100/BlocTrain/ResNet11EarlyInference/
- BlocTrain-Code/ResNet11_CIFAR100/BlocTrain/ResNet11EarlyInference/model_cifar100.py
- BlocTrain-Code/ResNet11_CIFAR100/BlocTrain/ResNet11EarlyInference/ResNet11_earlyinference_cifar100_thresh93.py
- __MACOSX/BlocTrain-Code/ResNet11_CIFAR100/BlocTrain/._ResNet11EarlyInference
- __MACOSX/BlocTrain-Code/ResNet11_CIFAR100/._BlocTrain
- __MACOSX/BlocTrain-Code/._ResNet11_CIFAR100
- BlocTrain-Code/ResNet9_CIFAR10/
- BlocTrain-Code/ResNet9_CIFAR10/.DS_Store
- __MACOSX/BlocTrain-Code/ResNet9_CIFAR10/
- __MACOSX/BlocTrain-Code/ResNet9_CIFAR10/._.DS_Store
- BlocTrain-Code/ResNet9_CIFAR10/BlocTrain/
- BlocTrain-Code/ResNet9_CIFAR10/BlocTrain/.DS_Store
- __MACOSX/BlocTrain-Code/ResNet9_CIFAR10/BlocTrain/
- __MACOSX/BlocTrain-Code/ResNet9_CIFAR10/BlocTrain/._.DS_Store
- BlocTrain-Code/ResNet9_CIFAR10/BlocTrain/ResNet9Block1/
- BlocTrain-Code/ResNet9_CIFAR10/BlocTrain/ResNet9Block1/model_cifar10.py
- BlocTrain-Code/ResNet9_CIFAR10/BlocTrain/ResNet9Block1/ResNet9Block1_train_cifar10.py
- __MACOSX/BlocTrain-Code/ResNet9_CIFAR10/BlocTrain/._ResNet9Block1
- BlocTrain-Code/ResNet9_CIFAR10/BlocTrain/ResNet9Block2/
- BlocTrain-Code/ResNet9_CIFAR10/BlocTrain/ResNet9Block2/model_cifar10.py
- BlocTrain-Code/ResNet9_CIFAR10/BlocTrain/ResNet9Block2/ResNet9Block2_train_cifar10.py
- __MACOSX/BlocTrain-Code/ResNet9_CIFAR10/BlocTrain/._ResNet9Block2
- BlocTrain-Code/ResNet9_CIFAR10/BlocTrain/ResNet9Block3/
- BlocTrain-Code/ResNet9_CIFAR10/BlocTrain/ResNet9Block3/model_cifar10.py
- BlocTrain-Code/ResNet9_CIFAR10/BlocTrain/ResNet9Block3/ResNet9Block3_train_cifar10.py
- __MACOSX/BlocTrain-Code/ResNet9_CIFAR10/BlocTrain/._ResNet9Block3
- BlocTrain-Code/ResNet9_CIFAR10/BlocTrain/ResNet9EarlyInference/
- BlocTrain-Code/ResNet9_CIFAR10/BlocTrain/ResNet9EarlyInference/model_cifar10.py
- BlocTrain-Code/ResNet9_CIFAR10/BlocTrain/ResNet9EarlyInference/ResNet9_earlyinference_cifar10.py
- __MACOSX/BlocTrain-Code/ResNet9_CIFAR10/BlocTrain/._ResNet9EarlyInference
- __MACOSX/BlocTrain-Code/ResNet9_CIFAR10/._BlocTrain
- BlocTrain-Code/ResNet9_CIFAR10/End_to_End/
- BlocTrain-Code/ResNet9_CIFAR10/End_to_End/.DS_Store
- __MACOSX/BlocTrain-Code/ResNet9_CIFAR10/End_to_End/
- __MACOSX/BlocTrain-Code/ResNet9_CIFAR10/End_to_End/._.DS_Store
- BlocTrain-Code/ResNet9_CIFAR10/End_to_End/Inference/
- BlocTrain-Code/ResNet9_CIFAR10/End_to_End/Inference/model_cifar10.py
- BlocTrain-Code/ResNet9_CIFAR10/End_to_End/Inference/ResNet9_cifar10.py
- __MACOSX/BlocTrain-Code/ResNet9_CIFAR10/End_to_End/._Inference
- BlocTrain-Code/ResNet9_CIFAR10/End_to_End/Training/
- BlocTrain-Code/ResNet9_CIFAR10/End_to_End/Training/model_cifar10.py
- BlocTrain-Code/ResNet9_CIFAR10/End_to_End/Training/ResNet9_cifar10.py
- __MACOSX/BlocTrain-Code/ResNet9_CIFAR10/End_to_End/._Training
- __MACOSX/BlocTrain-Code/ResNet9_CIFAR10/._End_to_End
- __MACOSX/BlocTrain-Code/._ResNet9_CIFAR10
- __MACOSX/._BlocTrain-Code
