# Supplementary material for: BlocTrain: Block-Wise Conditional Training and Inference for Efficient Spike-Based Deep Learning
Source: Front Neurosci. 2021 Oct 29;15:603433. doi: 10.3389/fnins.2021.603433 (PMC8586528; doi:10.3389/fnins.2021.603433)
Supplement: Supplementary file 1 [file Data_Sheet_1.ZIP › BlocTrain-Code/ResNet11_CIFAR100/BlocTrain/ResNet11Block3/ResNet11Block3_train_cifar100_thresh93.py]

# Author: Gopal Srinivasan, Purdue University
# File  : ResNet11Block3_cifar100_thresh93.py
# Descr.: Synthesis of ResNet11Block3 trained using surrogate gradients on the CIFAR100 dataset
# Date  : September 18, 2019

#--------------------------------------------------
# Imports
#--------------------------------------------------
import torch
import torch.nn as nn
import torch.optim as optim
import torchvision
from   torch.utils.data import Dataset, DataLoader
from   torchvision import transforms
from   torchvision.datasets import CIFAR100
from   PIL import Image
from   tensorboard_logger import configure, log_value
from   model_cifar100 import ResNet11Block1, ResNet11Block2, ResNet11Block3, AverageMeter
import argparse
import math
import numpy as np
import os
import os.path
import sys
import time
import pickle

#--------------------------------------------------
# Parse input arguments
#--------------------------------------------------
parser = argparse.ArgumentParser(description='Synthesis of ResNet11Block3 on the CIFAR100 dataset', formatter_class=argparse.ArgumentDefaultsHelpFormatter)
parser.add_argument('--seed',                  default=0,         type=int,   help='Random seed')
parser.add_argument('--dbg_mode',              default=0,         type=int,   help='Simulate SNN in debug mode')
parser.add_argument('--c1_maps',               default=64,        type=int,   help='Number of conv maps in the first block')
parser.add_argument('--ksize',                 default=3,         type=int,   help='Kernel size')
parser.add_argument('--pool_type',             default='Avg',     type=str,   help='{Avg, Max} pooling types')
parser.add_argument('--fc0_size',              default=1024,      type=int,   help='Number of neurons in the fully-connected hidden layer')
parser.add_argument('--dt',                    default=0.001,     type=float, help='Simulation time-step (sec)')
parser.add_argument('--t_end',                 default=0.100,     type=float, help='Simulation end time (sec)')
parser.add_argument('--num_updts_per_inp',     default=1,         type=int,   help='Number of weight updates per input pattern')
parser.add_argument('--inp_rate',              default=1000,      type=int,   help='Input firing rate')
parser.add_argument('--spike_coding_type',     default='Poisson', type=str,   help='{Poisson, Temp} spike coding types')
parser.add_argument('--thresh_init_wnorm',     default=0,         type=int,   help='Custom threshold initialization based on weight-norm')
parser.add_argument('--grad_type',             default='Linear',  type=str,   help='{FastSigm, Linear, Exp, PassThru} surrogate gradient types')
parser.add_argument('--batch_size',            default=64,        type=int,   help='Batch size')
parser.add_argument('--learning_rate',         default=0.0001,    type=float, help='Learning rate')
parser.add_argument('--lr_decay',              default=0.2,       type=float, help='Learning rate decay')
parser.add_argument('--lr_decay_intrvl',       default=75,        type=int,   help='Number of epochs between successive learning rate changes')
parser.add_argument('--drop_rate',             default=0.0,       type=float, help='Dropout rate')
parser.add_argument('--use_max_out_over_time', default=0,         type=int,   help='Use maximum value of the output neurons over time for backpropagation')
parser.add_argument('--num_epochs',            default=125,       type=int,   help='Number of epochs for backpropagation')
parser.add_argument('--ckpt_intrvl',           default=1,         type=int,   help='Number of epochs between successive checkpoints')
parser.add_argument('--ckpt_dir',              default=None,      type=str,   help='Checkpoint dir. If set to none, default dir is used')
parser.add_argument('--resume_from_ckpt',      default=0,         type=int,   help='Resume from checkpoint?')
parser.add_argument('--tensorboard',           default=0,         type=int,   help='Log progress to TensorBoard')
global args
args = parser.parse_args()

#--------------------------------------------------
# Initialize seed
#--------------------------------------------------
seed = args.seed
np.random.seed(seed)
torch.manual_seed(seed)
torch.cuda.manual_seed_all(seed)

#--------------------------------------------------
# SNN configuration parameters
#--------------------------------------------------
# Original CIFAR100 dataset parameters
num_train_all  = 50000
num_train_orig = 40000
num_valid_orig = 10000
num_test_orig  = 10000
img_size  = 32
inp_maps  = 3
num_cls   = 100
data_root = '../../DATASET'
data_root = os.path.expanduser(data_root)
accuracy_hard_thresh = 93

# SNN architecture parameters
c1_maps   = args.c1_maps
c1_dim    = img_size
s1_dim    = c1_dim//2
c2_maps   = c1_maps*2
c3_maps   = c2_maps
c2_dim    = s1_dim
c3_dim    = c2_dim
s3_dim    = c3_dim//2
c4_maps   = c3_maps*2
c5_maps   = c4_maps
c4_dim    = s3_dim
c5_dim    = c4_dim
s5_dim    = c5_dim//2
c6_maps   = c5_maps*2
c7_maps   = c6_maps
ksize     = args.ksize
pool_type = args.pool_type
fc0_size  = args.fc0_size
model_str = 'ResNet11Block3'+'Th'+str(accuracy_hard_thresh)

# SNN simulation parameters
dt                = args.dt
t_end             = args.t_end
num_updts_per_inp = args.num_updts_per_inp
t_end_updt        = t_end/num_updts_per_inp
inp_rate          = args.inp_rate
spike_coding_type = args.spike_coding_type
dbg_mode          = True if args.dbg_mode else False

# Leaky-Integrate-and-Fire (LIF) neuron parameters
tau_mem           = 0.100
leak_mem          = float(np.exp(-dt/tau_mem))
thresh_init_wnorm = True if args.thresh_init_wnorm else False

# SNN learning and evaluation parameters
grad_type       = args.grad_type
batch_size      = args.batch_size
batch_size_valid= args.batch_size*2
batch_size_test = args.batch_size*2
start_epoch     = 0
num_epochs      = args.num_epochs
end_epoch       = start_epoch+num_epochs
learning_rate   = args.learning_rate
lr_decay        = args.lr_decay
lr_decay_intrvl = args.lr_decay_intrvl
drop_rate       = args.drop_rate
lambda_bcn      = 1.0
use_max_out_over_time = True if args.use_max_out_over_time else False
topk            = 2
test_error_best = 100 # Initialize to 100% error (0% accuracy)
epoch_best      = 0
train_time      = 0.0

# Checkpointing parameters
resume_from_ckpt = True if args.resume_from_ckpt else False
ckpt_intrvl      = args.ckpt_intrvl
ckpt_dir         = args.ckpt_dir
ckpt_root        = '../CHECKPOINTS/'
model_str_use    = model_str+'K'+str(ksize)+'_Inp'+spike_coding_type+'Rate'+str(inp_rate)+'_'+str(c1_maps)+'C1_'+str(c2_maps)+'C2C3_'+ \
                   str(c4_maps)+'C4C5_'+str(c6_maps)+'C6C7_'+str(pool_type)+'Pool'+'_t'+str(t_end)+'_lr'+str(learning_rate)+'_drop'+str(drop_rate)
if(ckpt_dir is None):
   ckpt_dir = ckpt_root+model_str_use
   ckpt_dir = os.path.expanduser(ckpt_dir)
   if(ckpt_intrvl > 0):
      if(not os.path.exists(ckpt_dir)):
         os.mkdir(ckpt_dir)
ckpt_fname          = ckpt_dir+'/ckpt.pth'
ckpt_fname_best     = ckpt_dir+'/ckpt_best.pth'
ckpt_fname_w_epochs = ckpt_dir+'/ckpt_'+str(num_epochs)+'epochs.pth'
ckpt_fname_load     = ckpt_fname

# Use TensorBoard?
tensorboard = True if args.tensorboard else False
if(not dbg_mode):
   run_dir = model_str_use
else:
   run_dir = 'SNN_DBG'
if(tensorboard):
   configure('../RUNS/'+run_dir)

#--------------------------------------------------
# Load the CIFAR100 dataset
#--------------------------------------------------
# Split the original dataset into training and validation sets
indices     = list(range(num_train_all))
np.random.shuffle(indices)
train_idx   = indices[num_valid_orig:]
valid_idx   = indices[:num_valid_orig]

# Done later to only load the hard classes
# normalize   = transforms.Normalize(mean=[0.5, 0.5, 0.5],
#                                    std =[0.5, 0.5, 0.5])
# trnsfm_train= transforms.Compose([
#                   transforms.RandomCrop(32, padding=4),
#                   transforms.RandomHorizontalFlip(),
#                   transforms.ToTensor(),
#                   normalize])
# trainset    = CIFAR100(root=data_root, train=True, download=True, transform=trnsfm_train)
# trainloader = DataLoader(trainset, batch_size=batch_size, shuffle=True)
# trnsfm_test = transforms.Compose([
#                   transforms.ToTensor(),
#                   normalize])
# testset     = CIFAR100(root=data_root, train=False, download=True, transform=trnsfm_test)
# testloader  = DataLoader(testset, batch_size=batch_size_test, shuffle=False)

#--------------------------------------------------
# Instantiate the SNN model and optimizer
#--------------------------------------------------
#--------------------------------------------------
# Instantiate the SNN-VGG5 model
#--------------------------------------------------
model_blk1 = ResNet11Block1(dt, t_end, inp_rate, spike_coding_type, grad_type, thresh_init_wnorm,
                            leak_mem, img_size, inp_maps, c1_maps, c2_maps, c3_maps, ksize, pool_type,
                            fc0_size, num_cls, drop_rate, use_max_out_over_time, trunc_with_conv=True)
model_blk1 = model_blk1.cuda()

# Load the pre-trained ResNet11Block1 model
model_blk1_str = 'ResNet11Block1'
lrate_blk1_str = '0.0002'
ckpt_dir_blk1  = ckpt_root+model_blk1_str+'K'+str(ksize)+'_Inp'+spike_coding_type+'Rate'+str(inp_rate)+'_'+str(c1_maps)+ \
                 'C1_'+str(c2_maps)+'C2C3_'+str(pool_type)+'Pool'+'_t'+str(t_end)+'_lr'+lrate_blk1_str+'_drop'+str(drop_rate)
ckpt_dir_blk1   = os.path.expanduser(ckpt_dir_blk1)
ckpt_fname_blk1 = ckpt_dir_blk1+'/ckpt_125epochs.pth'

if(not os.path.exists(ckpt_dir_blk1)):
   sys.exit('##### Unable to load {}'.format(ckpt_fname_blk1))
else:
   ckpt_blk1 = torch.load(ckpt_fname_blk1)
   model_blk1.load_state_dict(ckpt_blk1['model_state_dict'])
   print('##### Loaded SNN_VGG5 from {}'.format(ckpt_fname_blk1))

# Load the ResNet11Block1 hard class list
hard_cls_fname_blk1 = ckpt_dir_blk1+'/hard_class_list_thresh'+str(accuracy_hard_thresh)+'.pickle'
with open(hard_cls_fname_blk1, 'rb') as fp:
     hard_cls_list_blk1 = pickle.load(fp)
print('##### Loaded ResNet11Block1 hard class list from {}'.format(hard_cls_fname_blk1))

#--------------------------------------------------
# Instantiate the ResNet11Block2 model
#--------------------------------------------------
model_blk2 = ResNet11Block2(dt, t_end, inp_rate, 'LIF', grad_type, thresh_init_wnorm, leak_mem, s3_dim, c3_maps, c4_maps,
                            c5_maps, ksize, pool_type, fc0_size, num_cls, drop_rate, use_max_out_over_time, trunc_with_conv=True)
model_blk2 = model_blk2.cuda()

# Load the pre-trained ResNet11Block2 model
model_blk2_str  = 'ResNet11Block2'+'Th'+str(accuracy_hard_thresh)
lrate_blk2_str  = '0.0002'
ckpt_dir_blk2   = ckpt_root+model_blk2_str+'K'+str(ksize)+'_Inp'+spike_coding_type+'Rate'+str(inp_rate)+'_'+str(c1_maps)+'C1_'+ \
                  str(c2_maps)+'C2C3_'+str(c4_maps)+'C4C5_'+str(pool_type)+'Pool'+'_t'+str(t_end)+'_lr'+lrate_blk2_str+'_drop'+str(drop_rate)
ckpt_dir_blk2   = os.path.expanduser(ckpt_dir_blk2)
ckpt_fname_blk2 = ckpt_dir_blk2+'/ckpt_125epochs.pth'

if(not os.path.exists(ckpt_dir_blk2)):
   sys.exit('##### Unable to load {}'.format(ckpt_fname_blk2))
else:
   ckpt_blk2 = torch.load(ckpt_fname_blk2)
   model_blk2.load_state_dict(ckpt_blk2['model_state_dict'])
   print('##### Loaded ResNet11Block2 from {}'.format(ckpt_fname_blk2))

# Load the ResNet11Block2 hard class list
hard_cls_fname_blk2 = ckpt_dir_blk2+'/hard_class_list_thresh'+str(accuracy_hard_thresh)+'.pickle'
with open(hard_cls_fname_blk2, 'rb') as fp:
     hard_cls_list_blk2 = pickle.load(fp)
print('##### Loaded ResNet11Block2 hard class list from {}'.format(hard_cls_fname_blk2))

#--------------------------------------------------
# Load the Block1-hard-class-list from CIFAR100 dataset
# The class-wise dataloader code is replicated from:
# https://gist.github.com/Miladiouss/6ba0876f0e2b65d0178be7274f61ad2f
#--------------------------------------------------
# Define a function to separate CIFAR100 classes by class index
def get_class_i(x, y, i):
    """
    x: trainset.train_data or testset.test_data
    y: trainset.train_labels or testset.test_labels
    i: class label, a number between 0 to 9
    return: x_i
    """
    # Convert to a numpy array
    y = np.array(y)
    # Locate position of labels that equal to i
    pos_i = np.argwhere(y == i)
    # Convert the result into a 1-D list
    pos_i = list(pos_i[:,0])
    # Collect all data that match the desired label
    x_i = [x[j] for j in pos_i]

    return x_i

class DatasetMaker(Dataset):
    def __init__(self, datasets, transformFunc):
        """
        datasets: a list of get_class_i outputs, i.e. a list of list of images for selected classes
        """
        self.datasets = datasets
        self.lengths  = [len(d) for d in self.datasets]
        self.transformFunc = transformFunc

    def __getitem__(self, i):
        class_label, index_wrt_class = self.index_of_which_bin(self.lengths, i)
        img = self.datasets[class_label][index_wrt_class]
        img = Image.fromarray(img)
        img = self.transformFunc(img)
        return img, class_label

    def __len__(self):
        return sum(self.lengths)

    def index_of_which_bin(self, bin_sizes, absolute_index, verbose=False):
        """
        Given the absolute index, returns which bin it falls in and which element of that bin it corresponds to.
        """
        # Which class/bin does i fall into?
        accum = np.add.accumulate(bin_sizes)
        if verbose:
            print("accum =", accum)
        bin_index  = len(np.argwhere(accum <= absolute_index))
        if verbose:
            print("class_label =", bin_index)
        # Which element of the fallent class/bin does i correspond to?
        index_wrt_class = absolute_index - np.insert(accum, 0, 0)[bin_index]
        if verbose:
            print("index_wrt_class =", index_wrt_class)

        return bin_index, index_wrt_class

# Define the train loader
normalize   = transforms.Normalize(mean=[0.5, 0.5, 0.5],
                                   std =[0.5, 0.5, 0.5])
trnsfm_train= transforms.Compose([
                  transforms.RandomCrop(32, padding=4),
                  transforms.RandomHorizontalFlip(),
                  transforms.ToTensor(),
                  normalize])
trainset   = CIFAR100(root=data_root, train=True, download=True)
x_train_all = trainset.train_data
y_train_all = trainset.train_labels
x_train     = x_train_all[train_idx]
y_train     = [y_train_all[i] for i in train_idx]
train_list = []
for idx in hard_cls_list_blk1:
    hard_cls = int(hard_cls_list_blk1[idx])
    train_list.append(get_class_i(x_train, y_train, hard_cls))
trainset    = DatasetMaker(train_list, trnsfm_train)
trainloader = DataLoader(trainset, batch_size=batch_size, shuffle=True)

# Define the validation loader
trnsfm_valid= transforms.Compose([
                  transforms.ToTensor(),
                  normalize])
x_valid     = x_train_all[valid_idx]
y_valid     = [y_train_all[i] for i in valid_idx]
valid_list  = []
for idx in hard_cls_list_blk1:
    hard_cls = int(hard_cls_list_blk1[idx])
    valid_list.append(get_class_i(x_valid, y_valid, hard_cls))
validset    = DatasetMaker(valid_list, trnsfm_valid)
validloader = DataLoader(validset, batch_size=batch_size_valid, shuffle=False)

# Define the test loader
trnsfm_test = transforms.Compose([
                  transforms.ToTensor(),
                  normalize])
testset   = CIFAR100(root=data_root, train=False, download=True)
x_test    = testset.test_data
y_test    = testset.test_labels
test_list = []
for idx in hard_cls_list_blk1:
    hard_cls = int(hard_cls_list_blk1[idx])
    test_list.append(get_class_i(x_test, y_test, hard_cls))
testset    = DatasetMaker(test_list, trnsfm_test)
testloader = DataLoader(testset, batch_size=batch_size_test, shuffle=False)

# Update the training and test set size
num_cls_blk3 = len(hard_cls_list_blk1)
num_train    = int(num_train_orig*num_cls_blk3/num_cls)
num_valid    = int(num_valid_orig*num_cls_blk3/num_cls)
num_test     = int(num_test_orig*num_cls_blk3/num_cls)

#--------------------------------------------------
# Instantiate the ResNet11Block3 model
#--------------------------------------------------
model = ResNet11Block3(dt, t_end, inp_rate, 'LIF', grad_type, thresh_init_wnorm, leak_mem, s5_dim, c5_maps,
                       c6_maps, c7_maps, ksize, pool_type, fc0_size, num_cls_blk3, drop_rate, use_max_out_over_time)
model = model.cuda()
# model = torch.nn.DataParallel(model).cuda()

# Print the SNN model
print('********** SNN model **********')
print(model_blk1)
print(model_blk2)
print(model)
print()

# Configure the loss function and optimizer
criterion     = nn.CrossEntropyLoss()
criterion_bcn = nn.BCEWithLogitsLoss()
optimizer      = optim.Adam(model.parameters(), lr=learning_rate)

# Resume from checkpoint?
if(resume_from_ckpt):
   ckpt            = torch.load(ckpt_fname_load)
   start_epoch     = ckpt['start_epoch']
   end_epoch       = start_epoch+num_epochs
   test_error_best = ckpt['test_error_best']
   epoch_best      = ckpt['epoch_best']
   train_time      = ckpt['train_time']
   model.load_state_dict(ckpt['model_state_dict'])
   optimizer.load_state_dict(ckpt['optim_state_dict'])
   ckpt_fname_w_epochs = ckpt_dir+'/ckpt_'+str(end_epoch)+'epochs.pth'
   print('##### Loaded ResNet11Block3 from {}\n'.format(ckpt_fname_load))

# Print the SNN simulation parameters
print('********** SNN simulation parameters **********')
print('Simulation time-step          : {} sec'.format(dt))
print('Simulation end-time (training): {:.3f}x{} sec'.format(t_end_updt, num_updts_per_inp))
print('Simulation end-time (testing) : {:.3f} sec'.format(t_end))
print('Input spike coding type       : {}'.format(spike_coding_type))
print('Input firing rate             : {} Hz'.format(inp_rate))
print('Membrane potential decay rate : {0:.2f}\n'.format(leak_mem))

print('********** SNN learning parameters **********')
print('Surrogate gradient type: {}'.format(grad_type))
print('Backprop optimizer     : Adam')
print('Batch size (training)  : {}'.format(batch_size))
print('Batch size (testing)   : {}'.format(batch_size_test))
print('Learning rate (Lr)     : {}'.format(learning_rate))
print('Lr decay factor        : {}'.format(lr_decay))
print('Lr decay interval      : {}'.format(lr_decay_intrvl))
print('Dropout rate           : {}'.format(drop_rate))
print('Number of epochs       : {}'.format(num_epochs))
print('Start epoch            : {}'.format(start_epoch))
print('End epoch              : {}'.format(end_epoch))
print('Use max of output neurons over time for backprop? {}\n'.format(bool(use_max_out_over_time)))

#--------------------------------------------------
# Train the SNN using surrogate gradients
#--------------------------------------------------
print('********** SNN training and evaluation **********')
for epoch in range(start_epoch, end_epoch):
    train_loss = AverageMeter()
    model.use_max_out_over_time = use_max_out_over_time
    model.updt_tend(t_end_updt)
    model.train()
    model_blk1.eval()
    model_blk2.eval()

    # Modulate the learning rate
    if(epoch >= 125):
       learning_rate_use   = learning_rate * (lr_decay**2.0)
    else:
       lr_decay_intrvl_use = 50 if epoch>=100 else lr_decay_intrvl
       learning_rate_use   = learning_rate * (lr_decay**(epoch//lr_decay_intrvl_use))
    for param_group in optimizer.param_groups:
        param_group['lr'] = learning_rate_use

    for i, data in enumerate(trainloader):
        print("Epoch: {}/{};".format(epoch+1, end_epoch), "Training batch:{}/{};".format(i+1, math.ceil(num_train/batch_size)))

        start_time = time.time()
        # Load the inputs and targets
        inputs, targets = data
        inputs, targets = inputs.cuda(), targets.cuda()

        # Modify targets for the binary classification (BCN) task
        targets_bcn = torch.zeros(targets.size(0), 1).cuda()
        for idx in hard_cls_list_blk2:
            hard_cls = hard_cls_list_blk2[idx]
            targets_bcn[targets == hard_cls] = 1

        # Evaluate the pre-trained models
        with torch.no_grad():
             blk1_pool3, blk1_conv2 = model_blk1(inputs)
             blk2_pool5, blk2_conv4 = model_blk2(blk1_pool3, blk1_conv2)

        # Reset the gradients
        optimizer.zero_grad()

        # Perform forward pass and compute the target loss
        output, bcn = model(blk2_pool5, blk2_conv4)
        loss        = criterion(output, targets)
        loss_bcn    = criterion_bcn(bcn, targets_bcn)
        train_loss.update(loss.item(), targets.size(0))

        # Perform backward pass and update the weights
        loss += loss_bcn*lambda_bcn
        loss.backward()
        optimizer.step()
        end_time = time.time()
        train_time += (end_time-start_time)/3600

    # Print error measures and log progress to TensorBoard
    train_loss_per_epoch = train_loss.avg
    print("Epoch: {}/{};".format(epoch+1, end_epoch), "########## Training loss: {}".format(train_loss_per_epoch))
    if(tensorboard):
       log_value('train_loss', train_loss_per_epoch, epoch)

    # Evaluate classification accuracy on the test set
    model.use_max_out_over_time = False
    model.updt_tend(t_end)
    correct_bcn       = 0
    correct_pred_top1 = 0
    correct_pred_topk = 0
    model.eval()
    model_blk1.eval()
    model_blk2.eval()
    with torch.no_grad():
         for j, data in enumerate(validloader, 0):
             print("Epoch: {}/{};".format(epoch+1, end_epoch), "Test batch: {}/{}".format(j+1, math.ceil(num_valid/batch_size_valid)))
             images, labels = data
             images, labels = images.cuda(), labels.cuda()

             # Modify labels for the binary classification (BCN) task
             labels_bcn = torch.zeros(labels.size(0), 1).cuda()
             for idx in hard_cls_list_blk2:
                 hard_cls = hard_cls_list_blk2[idx]
                 labels_bcn[labels == hard_cls] = 1

             # Perform the feed-forward pass
             blk1_pool3, blk1_conv2 = model_blk1(images)
             blk2_pool5, blk2_conv4 = model_blk2(blk1_pool3, blk1_conv2)
             out, out_bcn           = model(blk2_pool5, blk2_conv4)

             # Predict the binary class label (easy versus hard class)
             sigmoid_bcn = torch.sigmoid(out_bcn)
             pred_bcn    = (sigmoid_bcn >= 0.5).float()
             correct_bcn+= torch.sum(pred_bcn == labels_bcn).float()

             # Predict the individual class labels
             _, pred = out.topk(topk, 1, True, True)
             pred    = pred.t()
             correct = pred.eq(labels.view(1, -1).expand_as(pred))
             correct_pred_top1 += correct[:1].view(-1).float().sum(0, keepdim=True)
             correct_pred_topk += correct[:topk].view(-1).float().sum(0, keepdim=True)

    # Print error measures and log progress to TensorBoard
    test_error_bcn  = (1-(correct_bcn/num_valid))*100
    test_error_top1 = (1-(correct_pred_top1/num_valid))*100
    test_error_topk = (1-(correct_pred_topk/num_valid))*100
    test_error_chgd = False
    if(test_error_top1 < test_error_best):
       test_error_best = test_error_top1
       epoch_best      = epoch
       test_error_chgd = True
    print("Epoch: {}/{};".format(epoch_best+1, end_epoch), "########## Test error (top1-best): {:.2f}%".format(test_error_best[0]))
    print("Epoch: {}/{};".format(epoch+1,      end_epoch), "########## Test error (top1-cur) : {:.2f}%".format(test_error_top1[0]))
    print("Epoch: {}/{};".format(epoch+1,      end_epoch), "########## Test error (top"+str(topk)+"-cur) : {:.2f}%".format(test_error_topk[0]))
    print("Epoch: {}/{};".format(epoch+1,      end_epoch), "########## Test error (top1-BCN) : {:.2f}%".format(test_error_bcn))
    if(tensorboard):
       log_value('test_error (top1-best)', test_error_best, epoch)
       log_value('test_error (top1)', test_error_top1, epoch)
       log_value('test_error (top'+str(topk)+')', test_error_topk, epoch)
       log_value('test_error (BCN)', test_error_bcn, epoch)

    # Checkpoint SNN training and evaluation states
    if(ckpt_intrvl > 0):
       print('=========== Checkpointing SNN training and evaluation states')
       ckpt = {'model_state_dict': model.state_dict(),
               'optim_state_dict': optimizer.state_dict(),
               'start_epoch'     : epoch+1,
               'test_error_best' : test_error_best,
               'test_error_bcn'  : test_error_bcn,
               'epoch_best'      : epoch_best,
               'train_time'      : train_time}
       torch.save(ckpt, ckpt_fname)
       if((epoch == end_epoch-1) and test_error_chgd):
          torch.save(ckpt, ckpt_fname_w_epochs)
          torch.save(ckpt, ckpt_fname_best)
       elif(epoch == end_epoch-1):
          torch.save(ckpt, ckpt_fname_w_epochs)
       elif(test_error_chgd):
          torch.save(ckpt, ckpt_fname_best)
