# Supplementary material for: BlocTrain: Block-Wise Conditional Training and Inference for Efficient Spike-Based Deep Learning
Source: Front Neurosci. 2021 Oct 29;15:603433. doi: 10.3389/fnins.2021.603433 (PMC8586528; doi:10.3389/fnins.2021.603433)
Supplement: Supplementary file 1 [file Data_Sheet_1.ZIP › BlocTrain-Code/ResNet11_CIFAR100/BlocTrain/ResNet11EarlyInference/ResNet11_earlyinference_cifar100_thresh93.py]

# Author: Gopal Srinivasan, Purdue University
# File  : ResNet11_earlyinference_cifar100_thresh93.py
# Descr.: Fast inference with early exit for ResNet11 on the CIFAR100 dataset
# Date  : September 30, 2019

#--------------------------------------------------
# Imports
#--------------------------------------------------
import torch
import torch.nn as nn
import torch.nn.functional as F
import torch.optim as optim
import torchvision
from   torch.utils.data import Dataset, DataLoader
from   torch.utils.data.sampler import SubsetRandomSampler 
from   torch.utils.data.sampler import SequentialSampler
from   torchvision import transforms
from   torchvision.datasets import CIFAR100
from   PIL import Image
from   tensorboard_logger import configure, log_value
from   model_cifar100 import ResNet11Block1, ResNet11Block2, ResNet11Block3, ResNet11Block4, AverageMeter
import argparse
import math
import numpy as np
import os
import os.path
import sys
import time
import pickle

#--------------------------------------------------
# Parse input arguments
#--------------------------------------------------
parser = argparse.ArgumentParser(description='Fast inference for ResNet11 on the CIFAR100 dataset', formatter_class=argparse.ArgumentDefaultsHelpFormatter)
parser.add_argument('--seed',                  default=0,         type=int,   help='Random seed')
parser.add_argument('--dbg_mode',              default=0,         type=int,   help='Simulate SNN in debug mode')
parser.add_argument('--c1_maps',               default=64,        type=int,   help='Number of conv maps in the first block')
parser.add_argument('--ksize',                 default=3,         type=int,   help='Kernel size')
parser.add_argument('--pool_type',             default='Avg',     type=str,   help='{Avg, Max} pooling types')
parser.add_argument('--fc0_size',              default=1024,      type=int,   help='Number of neurons in the fully-connected hidden layer')
parser.add_argument('--dt',                    default=0.001,     type=float, help='Simulation time-step (sec)')
parser.add_argument('--t_end',                 default=0.100,     type=float, help='Simulation end time (sec)')
parser.add_argument('--num_updts_per_inp',     default=0,         type=int,   help='Number of weight updates per input pattern')
parser.add_argument('--inp_rate',              default=1000,      type=int,   help='Input firing rate')
parser.add_argument('--spike_coding_type',     default='Poisson', type=str,   help='{Poisson, Temp} spike coding types')
parser.add_argument('--thresh_init_wnorm',     default=0,         type=int,   help='Custom threshold initialization based on weight-norm')
parser.add_argument('--grad_type',             default='Linear',  type=str,   help='{FastSigm, Linear, Exp, PassThru} surrogate gradient types')
parser.add_argument('--batch_size',            default=64,        type=int,   help='Batch size')
parser.add_argument('--learning_rate',         default=0.0001,    type=float, help='Learning rate')
parser.add_argument('--lr_decay',              default=0.2,       type=float, help='Learning rate decay')
parser.add_argument('--lr_decay_intrvl',       default=75,        type=int,   help='Number of epochs between successive learning rate changes')
parser.add_argument('--drop_rate',             default=0.0,       type=float, help='Dropout rate')
parser.add_argument('--use_max_out_over_time', default=0,         type=int,   help='Use maximum value of the output neurons over time for backpropagation')
parser.add_argument('--num_epochs',            default=1,         type=int,   help='Number of epochs for backpropagation')
parser.add_argument('--ckpt_intrvl',           default=0,         type=int,   help='Number of epochs between successive checkpoints')
parser.add_argument('--ckpt_dir',              default=None,      type=str,   help='Checkpoint dir. If set to none, default dir is used')
parser.add_argument('--resume_from_ckpt',      default=1,         type=int,   help='Resume from checkpoint?')
parser.add_argument('--tensorboard',           default=0,         type=int,   help='Log progress to TensorBoard')
global args
args = parser.parse_args()

#--------------------------------------------------
# Initialize seed
#--------------------------------------------------
seed = args.seed
np.random.seed(seed)
torch.manual_seed(seed)
torch.cuda.manual_seed_all(seed)

#--------------------------------------------------
# SNN configuration parameters
#--------------------------------------------------
# Original CIFAR100 dataset parameters
num_train_all = 50000
num_train = 40000
num_valid = 10000
num_test  = 10000
img_size  = 32
inp_maps  = 3
num_cls   = 100
data_root = '../../DATASET'
data_root = os.path.expanduser(data_root)
accuracy_hard_thresh = 93

# SNN architecture parameters
c1_maps   = args.c1_maps
c1_dim    = img_size
s1_dim    = c1_dim//2
c2_maps   = c1_maps*2
c3_maps   = c2_maps
c2_dim    = s1_dim
c3_dim    = c2_dim
s3_dim    = c3_dim//2
c4_maps   = c3_maps*2
c5_maps   = c4_maps
c4_dim    = s3_dim
c5_dim    = c4_dim
s5_dim    = c5_dim//2
c6_maps   = c5_maps*2
c7_maps   = c6_maps
c6_dim    = s5_dim
c7_dim    = c6_dim
s7_dim    = c7_dim//2
c8_maps   = c7_maps
c9_maps   = c8_maps
ksize     = args.ksize
pool_type = args.pool_type
fc0_size  = args.fc0_size
model_str = 'ResNet11Block4'+'Th'+str(accuracy_hard_thresh)

# SNN simulation parameters
dt                = args.dt
t_end             = args.t_end
num_updts_per_inp = args.num_updts_per_inp
t_end_updt        = t_end
if(num_updts_per_inp != 0):
   t_end_updt     = t_end/num_updts_per_inp
inp_rate          = args.inp_rate
spike_coding_type = args.spike_coding_type
dbg_mode          = True if args.dbg_mode else False

# Leaky-Integrate-and-Fire (LIF) neuron parameters
tau_mem           = 0.100
leak_mem          = float(np.exp(-dt/tau_mem))
thresh_init_wnorm = True if args.thresh_init_wnorm else False

# SNN learning and evaluation parameters
grad_type       = args.grad_type
batch_size      = args.batch_size
batch_size_valid= args.batch_size*2
batch_size_test = args.batch_size*2
start_epoch     = 0
num_epochs      = args.num_epochs
end_epoch       = start_epoch+num_epochs
learning_rate   = args.learning_rate
lr_decay        = args.lr_decay
lr_decay_intrvl = args.lr_decay_intrvl
drop_rate       = args.drop_rate
lambda_bcn      = 1.0
use_max_out_over_time = True if args.use_max_out_over_time else False
inference_only  = True if num_updts_per_inp==0 else False
trunc_with_conv = True if not inference_only else False
topk            = 2
test_error_best = 100 # Initialize to 100% error (0% accuracy)
epoch_best      = 0
train_time      = 0.0

# Checkpointing parameters
resume_from_ckpt = True if args.resume_from_ckpt else False
ckpt_intrvl      = args.ckpt_intrvl
ckpt_dir         = args.ckpt_dir
ckpt_root        = '../CHECKPOINTS/'
model_str_use    = model_str+'K'+str(ksize)+'_Inp'+spike_coding_type+'Rate'+str(inp_rate)+'_'+str(c1_maps)+'C1_'+str(c2_maps)+'C2C3_'+str(c4_maps)+ \
                   'C4C5_'+str(c6_maps)+'C6C7_'+str(c8_maps)+'C8C9_'+str(pool_type)+'Pool'+'_t'+str(t_end)+'_lr'+str(learning_rate)+'_drop'+str(drop_rate)
if(ckpt_dir is None):
   ckpt_dir = ckpt_root+model_str_use
   ckpt_dir = os.path.expanduser(ckpt_dir)
   if(ckpt_intrvl > 0):
      if(not os.path.exists(ckpt_dir)):
         os.mkdir(ckpt_dir)
ckpt_fname          = ckpt_dir+'/ckpt.pth'
ckpt_fname_best     = ckpt_dir+'/ckpt_best.pth'
ckpt_fname_w_epochs = ckpt_dir+'/ckpt_'+str(num_epochs)+'epochs.pth'
ckpt_fname_load     = ckpt_dir+'/ckpt_125epochs.pth'

# Use TensorBoard?
tensorboard = True if args.tensorboard else False
if(not dbg_mode):
   run_dir = model_str_use
else:
   run_dir = 'SNN_DBG'
if(tensorboard):
   configure('../RUNS/'+run_dir)

#--------------------------------------------------
# Load the CIFAR100 dataset
#--------------------------------------------------
# Split the original dataset into training and validation sets
indices     = list(range(num_train_all))
np.random.shuffle(indices)
train_idx   = indices[num_valid:]
valid_idx   = indices[:num_valid]
train_smplr = SubsetRandomSampler(train_idx)
valid_smplr = SequentialSampler(valid_idx)

# Training set
normalize   = transforms.Normalize(mean=[0.5, 0.5, 0.5],
                                   std =[0.5, 0.5, 0.5])
trnsfm_train= transforms.Compose([
                  transforms.RandomCrop(32, padding=4),
                  transforms.RandomHorizontalFlip(),
                  transforms.ToTensor(),
                  normalize])
trainset    = CIFAR100(root=data_root, train=True, download=True, transform=trnsfm_train)
trainloader = DataLoader(trainset, batch_size=batch_size, sampler=train_smplr)

# Validation set
trnsfm_valid= transforms.Compose([
                  transforms.ToTensor(),
                  normalize])
validset    = CIFAR100(root=data_root, train=True, download=True, transform=trnsfm_valid)
validloader = DataLoader(validset, batch_size=batch_size_valid, sampler=valid_smplr)

# Test set
trnsfm_test = transforms.Compose([
                  transforms.ToTensor(),
                  normalize])
testset     = CIFAR100(root=data_root, train=False, download=True, transform=trnsfm_test)
testloader  = DataLoader(testset, batch_size=batch_size_test, shuffle=False)

#--------------------------------------------------
# Instantiate the SNN model and optimizer
#--------------------------------------------------
#--------------------------------------------------
# Instantiate the ResNet11Block1 model
#--------------------------------------------------
model_blk1 = ResNet11Block1(dt, t_end, inp_rate, spike_coding_type, grad_type, thresh_init_wnorm,
                            leak_mem, img_size, inp_maps, c1_maps, c2_maps, c3_maps, ksize, pool_type,
                            fc0_size, num_cls, drop_rate, use_max_out_over_time, trunc_with_conv)
model_blk1 = model_blk1.cuda()

# Load the pre-trained ResNet11Block1 model
model_blk1_str = 'ResNet11Block1'
lrate_blk1_str = '0.0002'
ckpt_dir_blk1  = ckpt_root+model_blk1_str+'K'+str(ksize)+'_Inp'+spike_coding_type+'Rate'+str(inp_rate)+'_'+str(c1_maps)+ \
                 'C1_'+str(c2_maps)+'C2C3_'+str(pool_type)+'Pool'+'_t'+str(t_end)+'_lr'+lrate_blk1_str+'_drop'+str(drop_rate)
ckpt_dir_blk1   = os.path.expanduser(ckpt_dir_blk1)
ckpt_fname_blk1 = ckpt_dir_blk1+'/ckpt_125epochs.pth'

if(not os.path.exists(ckpt_dir_blk1)):
   sys.exit('##### Unable to load {}'.format(ckpt_fname_blk1))
else:
   ckpt_blk1 = torch.load(ckpt_fname_blk1)
   model_blk1.load_state_dict(ckpt_blk1['model_state_dict'])
   print('##### Loaded ResNet11Block1 from {}'.format(ckpt_fname_blk1))

# Load the block1 hard class list
hard_cls_fname_blk1 = ckpt_dir_blk1+'/hard_class_list_thresh'+str(accuracy_hard_thresh)+'.pickle'
with open(hard_cls_fname_blk1, 'rb') as fp:
     hard_cls_list_blk1 = pickle.load(fp)
print('##### Loaded ResNet11Block1 hard class list from {}'.format(hard_cls_fname_blk1))

hard_cls_list_blk1_noind = []
for ind in hard_cls_list_blk1:
    hard_cls_list_blk1_noind.append(hard_cls_list_blk1[ind])

# Create the block1 easy class list
ind = 0
easy_cls_list_blk1 = {}
for cls in range(num_cls):
    if(cls in hard_cls_list_blk1_noind):
       pass
    else:
       easy_cls_list_blk1[ind] = cls
       ind += 1
assert(len(hard_cls_list_blk1)+len(easy_cls_list_blk1) == num_cls), "##### Error in creating block1 easy class list! #####"

#--------------------------------------------------
# Instantiate the ResNet11Block2 model
#--------------------------------------------------
model_blk2 = ResNet11Block2(dt, t_end, inp_rate, 'LIF', grad_type, thresh_init_wnorm, leak_mem, s3_dim, c3_maps, c4_maps,
                            c5_maps, ksize, pool_type, fc0_size, num_cls, drop_rate, use_max_out_over_time, trunc_with_conv)
model_blk2 = model_blk2.cuda()

# Load the pre-trained ResNet11Block2 model
model_blk2_str  = 'ResNet11Block2'+'Th'+str(accuracy_hard_thresh)
lrate_blk2_str  = '0.0002'
ckpt_dir_blk2   = ckpt_root+model_blk2_str+'K'+str(ksize)+'_Inp'+spike_coding_type+'Rate'+str(inp_rate)+'_'+str(c1_maps)+'C1_'+ \
                  str(c2_maps)+'C2C3_'+str(c4_maps)+'C4C5_'+str(pool_type)+'Pool'+'_t'+str(t_end)+'_lr'+lrate_blk2_str+'_drop'+str(drop_rate)
ckpt_dir_blk2   = os.path.expanduser(ckpt_dir_blk2)
ckpt_fname_blk2 = ckpt_dir_blk2+'/ckpt_125epochs.pth'

if(not os.path.exists(ckpt_dir_blk2)):
   sys.exit('##### Unable to load {}'.format(ckpt_fname_blk2))
else:
   ckpt_blk2 = torch.load(ckpt_fname_blk2)
   model_blk2.load_state_dict(ckpt_blk2['model_state_dict'])
   print('##### Loaded ResNet11Block2 from {}'.format(ckpt_fname_blk2))

# Load the block2 hard class list
hard_cls_fname_blk2 = ckpt_dir_blk2+'/hard_class_list_thresh'+str(accuracy_hard_thresh)+'.pickle'
with open(hard_cls_fname_blk2, 'rb') as fp:
     hard_cls_list_blk2 = pickle.load(fp)
print('##### Loaded ResNet11Block2 hard class list from {}'.format(hard_cls_fname_blk2))

hard_cls_list_blk2_noind = []
for ind in hard_cls_list_blk2:
    hard_cls_list_blk2_noind.append(hard_cls_list_blk2[ind])

# Create the block2 easy class list
ind = 0
easy_cls_list_blk2 = {}
for cls_ind in hard_cls_list_blk1:
    if(cls_ind in hard_cls_list_blk2_noind):
       pass
    else:
       easy_cls_list_blk2[ind] = cls_ind
       ind += 1
assert(len(hard_cls_list_blk2)+len(easy_cls_list_blk2) == len(hard_cls_list_blk1)), "##### Error in creating block2 easy class list! #####"

#--------------------------------------------------
# Instantiate the ResNet11Block3 model
#--------------------------------------------------
num_cls_blk3 = len(hard_cls_list_blk1)
model_blk3   = ResNet11Block3(dt, t_end, inp_rate, 'LIF', grad_type, thresh_init_wnorm, leak_mem, s5_dim, c5_maps, c6_maps,
                              c7_maps, ksize, pool_type, fc0_size, num_cls_blk3, drop_rate, use_max_out_over_time, trunc_with_conv)
model_blk3   = model_blk3.cuda()

# Load the pre-trained ResNet11Block3 model
model_blk3_str  = 'ResNet11Block3'+'Th'+str(accuracy_hard_thresh)
lrate_blk3_str  = '0.0001'
ckpt_dir_blk3   = ckpt_root+model_blk3_str+'K'+str(ksize)+'_Inp'+spike_coding_type+'Rate'+str(inp_rate)+'_'+str(c1_maps)+'C1_'+str(c2_maps)+ \
                  'C2C3_'+str(c4_maps)+'C4C5_'+str(c6_maps)+'C6C7_'+str(pool_type)+'Pool'+'_t'+str(t_end)+'_lr'+lrate_blk3_str+'_drop'+str(drop_rate)
ckpt_dir_blk3   = os.path.expanduser(ckpt_dir_blk3)
ckpt_fname_blk3 = ckpt_dir_blk3+'/ckpt_125epochs.pth'

if(not os.path.exists(ckpt_dir_blk3)):
   sys.exit('##### Unable to load {}'.format(ckpt_fname_blk3))
else:
   ckpt_blk3 = torch.load(ckpt_fname_blk3)
   model_blk3.load_state_dict(ckpt_blk3['model_state_dict'])
   print('##### Loaded ResNet11Block3 from {}'.format(ckpt_fname_blk3))

# Load the block3 hard class list (Needed for only generating the block4 hard class list)
hard_cls_fname_blk3 = ckpt_dir_blk3+'/hard_class_list_thresh'+str(accuracy_hard_thresh)+'.pickle'
with open(hard_cls_fname_blk3, 'rb') as fp:
     hard_cls_list_blk3 = pickle.load(fp)
print('##### Loaded ResNet11Block3 hard class list from {}'.format(hard_cls_fname_blk3))

#--------------------------------------------------
# Instantiate the ResNet11Block4 model
#--------------------------------------------------
num_cls_blk4 = len(hard_cls_list_blk2)
model = ResNet11Block4(dt, t_end, inp_rate, 'LIF', grad_type, thresh_init_wnorm, leak_mem, s7_dim, c7_maps,
                       c8_maps, c9_maps, ksize, pool_type, fc0_size, num_cls_blk4, drop_rate, use_max_out_over_time)
model = model.cuda()
# model = torch.nn.DataParallel(model).cuda()

# Print the SNN model
print('********** SNN model **********')
print(model_blk1)
print(model_blk2)
print(model_blk3)
print(model)
print()

# Configure the loss function and optimizer
criterion     = nn.CrossEntropyLoss()
criterion_bcn = nn.BCEWithLogitsLoss()
optimizer     = optim.Adam(model.parameters(), lr=learning_rate)

# Resume from checkpoint?
if(resume_from_ckpt):
   ckpt            = torch.load(ckpt_fname_load)
   start_epoch     = ckpt['start_epoch']
   end_epoch       = start_epoch+num_epochs
   test_error_best = ckpt['test_error_best']
   epoch_best      = ckpt['epoch_best']
   train_time      = ckpt['train_time']
   model.load_state_dict(ckpt['model_state_dict'])
   optimizer.load_state_dict(ckpt['optim_state_dict'])
   ckpt_fname_w_epochs = ckpt_dir+'/ckpt_'+str(end_epoch)+'epochs.pth'
   print('##### Loaded ResNet11Block4 from {}\n'.format(ckpt_fname_load))

# Print the SNN simulation parameters
print('********** SNN simulation parameters **********')
print('Simulation time-step          : {} sec'.format(dt))
print('Simulation end-time (training): {:.3f}x{} sec'.format(t_end_updt, num_updts_per_inp))
print('Simulation end-time (testing) : {:.3f} sec'.format(t_end))
print('Input spike coding type       : {}'.format(spike_coding_type))
print('Input firing rate             : {} Hz'.format(inp_rate))
print('Membrane potential decay rate : {0:.2f}\n'.format(leak_mem))

print('********** SNN learning parameters **********')
print('Surrogate gradient type: {}'.format(grad_type))
print('Backprop optimizer     : Adam')
print('Batch size (training)  : {}'.format(batch_size))
print('Batch size (testing)   : {}'.format(batch_size_test))
print('Learning rate (Lr)     : {}'.format(learning_rate))
print('Lr decay factor        : {}'.format(lr_decay))
print('Lr decay interval      : {}'.format(lr_decay_intrvl))
print('Dropout rate           : {}'.format(drop_rate))
print('Number of epochs       : {}'.format(num_epochs))
print('Start epoch            : {}'.format(start_epoch))
print('End epoch              : {}'.format(end_epoch))
print('Use max of output neurons over time for backprop? {}\n'.format(bool(use_max_out_over_time)))

#--------------------------------------------------
# Train the SNN using surrogate gradients
#--------------------------------------------------
print('********** SNN evaluation **********')
for epoch in range(start_epoch, end_epoch):
    # Evaluate classification accuracy on the test set
    model.use_max_out_over_time = False
    model.updt_tend(t_end)
    correct_pred_top1  = 0
    correct_pred_topk  = 0
    theta_conf_blk1    = 0.9999
    theta_conf_blk2    = 0.9999
    theta_conf_blk3    = 0.9999
    theta_high_blk2    = 0.999
    theta_low_blk2     = 0.000005
    theta_high_blk3    = 0.999999
    theta_low_blk3     = 0.000005
    num_blk1_pred      = 0
    num_blk2_pred      = 0
    num_blk3_pred      = 0
    num_blk4_pred      = 0
    label_count        = torch.zeros(num_cls)
    correct_top1_count = torch.zeros(num_cls)
    model.eval()
    model_blk1.eval()
    model_blk2.eval()
    model_blk3.eval()
    with torch.no_grad():
         for j, data in enumerate(testloader, 0):
             print("Epoch: {}/{};".format(epoch+1, end_epoch), "Test batch: {}/{}".format(j+1, math.ceil(num_test/batch_size_test)))
             images, labels = data
             images, labels = images.cuda(), labels.cuda()

             # Perform the feed-forward pass
             blk1_pool3, blk1_conv2, blk1_fc1           = model_blk1(images)
             blk2_pool5, blk2_conv4, blk2_fc1, blk2_bcn = model_blk2(blk1_pool3, blk1_conv2)
             blk3_pool7, blk3_conv6, blk3_fc1, blk3_bcn = model_blk3(blk2_pool5, blk2_conv4)
             blk4_fc1, blk4_bcn                         = model(blk3_pool7, blk3_conv6)

             # Get block1 final prediction
             blk1_fc1_smax = F.softmax(blk1_fc1, dim=1)
             smax_blk1, pred_blk1 = blk1_fc1_smax.topk(topk, 1, True, True)

             # Get block2 final prediction
             for i in range(num_cls):
                 blk2_fc1[:, i] += blk1_fc1[:, i]
             blk2_fc1_smax = F.softmax(blk2_fc1, dim=1)
             smax_blk2, pred_blk2 = blk2_fc1_smax.topk(topk, 1, True, True)

             # Get block2 easy-class prediction
             blk2_fc1_easy = []
             for ind in easy_cls_list_blk1:
                 easy_cls = easy_cls_list_blk1[ind]
                 blk2_fc1_easy.append(blk2_fc1[:, easy_cls])
             blk2_fc1_easy = torch.stack(blk2_fc1_easy, dim=1)
             _, pred_blk2_easy = blk2_fc1_easy.topk(topk, 1, True, True)

             # Get block3 final prediction
             for idx in hard_cls_list_blk1:
                 hard_cls = hard_cls_list_blk1[idx]
                 blk3_fc1[:, idx] += blk2_fc1[:, hard_cls]
             blk3_fc1_smax = F.softmax(blk3_fc1, dim=1)
             smax_blk3, pred_blk3 = blk3_fc1_smax.topk(topk, 1, True, True)

             # Get block3 easy-class prediction
             blk3_fc1_easy = []
             for ind in easy_cls_list_blk2:
                 easy_cls = easy_cls_list_blk2[ind]
                 blk3_fc1_easy.append(blk3_fc1[:, easy_cls])
             blk3_fc1_easy = torch.stack(blk3_fc1_easy, dim=1)
             _, pred_blk3_easy = blk3_fc1_easy.topk(topk, 1, True, True)

             # Get block4 final prediction
             for idx in hard_cls_list_blk2:
                 hard_cls = hard_cls_list_blk2[idx]
                 blk4_fc1[:, idx] += blk3_fc1[:, hard_cls]
             _, pred_blk4 = blk4_fc1.topk(topk, 1, True, True)

             # Predict the binary class label (easy versus hard class)
             sigmoid_hcd_blk2  = torch.sigmoid(blk2_bcn)
             sigmoid_hcd_blk3  = torch.sigmoid(blk3_bcn)

             # Predict the individual class labels
             pred = torch.ones(labels.size(0), topk).long().cuda() * -1
             for topid in range(1, topk):
                 pred[:, topid] = pred_blk2[:, topid]
             for i in range(labels.size(0)):
                 # Classify the easy instances in block1
                 if(smax_blk1[i, 0] >= theta_conf_blk1):
                    num_blk1_pred += 1
                    pred[i, 0] = pred_blk1[i, 0]

                 # Conditionally get the prediction from block2
                 elif((smax_blk2[i, 0] >= theta_conf_blk2) or (sigmoid_hcd_blk2[i] < theta_high_blk2)):
                    num_blk2_pred += 1
                    pred[i, 0] = pred_blk2[i, 0]

                    # Identify false positive instances of the block1 hard classes
                    if(pred[i, 0] in hard_cls_list_blk1_noind):
                       if(sigmoid_hcd_blk2[i] <= theta_low_blk2):
                          pred[i, 0] = easy_cls_list_blk1[pred_blk2_easy[i, 0].item()]

                 # Conditionally get the prediction from block3
                 elif((smax_blk3[i, 0] >= theta_conf_blk3) or (sigmoid_hcd_blk3[i] < theta_high_blk3)):
                    num_blk3_pred += 1
                    pred[i, 0] = hard_cls_list_blk1[pred_blk3[i, 0].item()]

                    # Identify false positive instances of the block2 hard classes
                    if(pred_blk3[i, 0].item() in hard_cls_list_blk2_noind):
                       if(sigmoid_hcd_blk3[i] <= theta_low_blk3):
                          pred[i, 0] = hard_cls_list_blk1[easy_cls_list_blk2[pred_blk3_easy[i, 0].item()]]

                 # Conditionally get the prediction from block4
                 else:
                    num_blk4_pred += 1
                    pred[i, 0] = hard_cls_list_blk1[hard_cls_list_blk2[pred_blk4[i, 0].item()]]

             pred    = pred.t()
             correct = pred.eq(labels.view(1, -1).expand_as(pred))
             correct_top1       = correct[:1].view(-1).float()
             correct_pred_top1 += correct[:1].view(-1).float().sum(0, keepdim=True)
             correct_pred_topk += correct[:topk].view(-1).float().sum(0, keepdim=True)
             for k, label in enumerate(labels):
                 label_count[label.int()]        += 1
                 correct_top1_count[label.int()] += correct_top1[k].item()

    # Print error measures and log progress to TensorBoard
    test_error_top1 = (1-(correct_pred_top1/num_test))*100
    test_error_topk = (1-(correct_pred_topk/num_test))*100
    test_error_chgd = False
    if(test_error_top1 < test_error_best):
       test_error_best = test_error_top1
       epoch_best      = epoch
       test_error_chgd = True
    print("Epoch: {}/{};".format(epoch_best+1, end_epoch), "########## Test error (top1-best): {:.2f}%".format(test_error_best[0]))
    print("Epoch: {}/{};".format(epoch+1,      end_epoch), "########## Test error (top1-cur) : {:.2f}%".format(test_error_top1[0]))

    print()
    print("Number of block1 predictions : {}/{}".format(num_blk1_pred, num_test))
    print("Number of block2 predictions : {}/{}".format(num_blk2_pred, num_test))
    print("Number of block3 predictions : {}/{}".format(num_blk3_pred, num_test))
    print("Number of block4 predictions : {}/{}".format(num_blk4_pred, num_test))

    if(tensorboard):
       log_value('test_error (top1-best)', test_error_best, epoch)
       log_value('test_error (top1)', test_error_top1, epoch)
