# Supplementary material for: BlocTrain: Block-Wise Conditional Training and Inference for Efficient Spike-Based Deep Learning
Source: Front Neurosci. 2021 Oct 29;15:603433. doi: 10.3389/fnins.2021.603433 (PMC8586528; doi:10.3389/fnins.2021.603433)
Supplement: Supplementary file 1 [file Data_Sheet_1.ZIP › BlocTrain-Code/ResNet9_CIFAR10/BlocTrain/ResNet9Block2/ResNet9Block2_train_cifar10.py]

# Author: Gopal Srinivasan, Purdue University
# File  : ResNet9Block2_train_cifar10.py
# Descr.: Synthesis of ResNet9Block2 trained using surrogate gradients on the CIFAR10 dataset
# Date  : May 16, 2019

#--------------------------------------------------
# Imports
#--------------------------------------------------
import torch
import torch.nn as nn
import torch.optim as optim
import torchvision
from   torch.utils.data.dataloader import DataLoader
from   torch.utils.data.sampler import SubsetRandomSampler
from   torch.utils.data.sampler import SequentialSampler
from   torchvision import transforms
from   torchvision.datasets import CIFAR10
from   tensorboard_logger import configure, log_value
from   model_cifar10 import ResNet9Block1, ResNet9Block2, AverageMeter
import argparse
import math
import numpy as np
import os
import os.path
import sys
import time

#--------------------------------------------------
# Parse input arguments
#--------------------------------------------------
parser = argparse.ArgumentParser(description='Synthesis of ResNet9Block2 on the CIFAR10 dataset', formatter_class=argparse.ArgumentDefaultsHelpFormatter)
parser.add_argument('--seed',                  default=0,         type=int,   help='Random seed')
parser.add_argument('--dbg_mode',              default=0,         type=int,   help='Simulate SNN in debug mode')
parser.add_argument('--use_custom_cifar10',    default=0,         type=int,   help='Use contrast-normalized and ZCA-whitened CIFAR-10 dataset')
parser.add_argument('--c1_maps',               default=64,        type=int,   help='Number of conv maps in the first block')
parser.add_argument('--ksize',                 default=3,         type=int,   help='Kernel size')
parser.add_argument('--pool_type',             default='Avg',     type=str,   help='{Avg, Max} pooling types')
parser.add_argument('--fc0_size',              default=1024,      type=int,   help='Number of neurons in the fully-connected hidden layer')
parser.add_argument('--dt',                    default=0.001,     type=float, help='Simulation time-step (sec)')
parser.add_argument('--t_end',                 default=0.100,     type=float, help='Simulation end time (sec)')
parser.add_argument('--num_updts_per_inp',     default=1,         type=int,   help='Number of weight updates per input pattern')
parser.add_argument('--inp_rate',              default=1000,      type=int,   help='Input firing rate')
parser.add_argument('--spike_coding_type',     default='Poisson', type=str,   help='{Poisson, Temp} spike coding types')
parser.add_argument('--thresh_init_wnorm',     default=0,         type=int,   help='Custom threshold initialization based on weight-norm')
parser.add_argument('--grad_type',             default='Linear',  type=str,   help='{FastSigm, Linear, Exp, PassThru} surrogate gradient types')
parser.add_argument('--batch_size',            default=64,        type=int,   help='Batch size')
parser.add_argument('--learning_rate',         default=0.0002,    type=float, help='Learning rate')
parser.add_argument('--lr_decay',              default=0.2,       type=float, help='Learning rate decay')
parser.add_argument('--lr_decay_intrvl',       default=75,        type=int,   help='Number of epochs between successive learning rate changes')
parser.add_argument('--drop_rate',             default=0.0,       type=float, help='Dropout rate')
parser.add_argument('--use_max_out_over_time', default=0,         type=int,   help='Use maximum value of the output neurons over time for backpropagation')
parser.add_argument('--num_epochs',            default=125,       type=int,   help='Number of epochs for backpropagation')
parser.add_argument('--ckpt_intrvl',           default=1,         type=int,   help='Number of epochs between successive checkpoints')
parser.add_argument('--ckpt_dir',              default=None,      type=str,   help='Checkpoint dir. If set to none, default dir is used')
parser.add_argument('--resume_from_ckpt',      default=0,         type=int,   help='Resume from checkpoint?')
parser.add_argument('--tensorboard',           default=0,         type=int,   help='Log progress to TensorBoard')
global args
args = parser.parse_args()

#--------------------------------------------------
# Initialize seed
#--------------------------------------------------
seed = args.seed
np.random.seed(seed)
torch.manual_seed(seed)
torch.cuda.manual_seed_all(seed)

#--------------------------------------------------
# SNN configuration parameters
#--------------------------------------------------
# Dataset parameters
num_train_all = 50000
num_train = 40000
num_valid = 10000
num_test  = 10000
img_size  = 32
inp_maps  = 3
num_cls   = 10
use_custom_cifar10 = True if args.use_custom_cifar10 else False
data_root = '../../DATASET'
data_root = os.path.expanduser(data_root)

# SNN architecture parameters
c1_maps   = args.c1_maps
c1_dim    = img_size
s1_dim    = c1_dim//2
c2_maps   = c1_maps*2
c3_maps   = c2_maps
c2_dim    = s1_dim
c3_dim    = c2_dim
s3_dim    = c3_dim//2
c4_maps   = c3_maps*2
c5_maps   = c4_maps
ksize     = args.ksize
pool_type = args.pool_type
fc0_size  = args.fc0_size
model_str = 'ResNet9Block2'

# SNN simulation parameters
dt                = args.dt
t_end             = args.t_end
num_updts_per_inp = args.num_updts_per_inp
t_end_updt        = t_end/num_updts_per_inp
inp_rate          = args.inp_rate
spike_coding_type = args.spike_coding_type
dbg_mode          = True if args.dbg_mode else False

# Leaky-Integrate-and-Fire (LIF) neuron parameters
tau_mem           = 0.100
leak_mem          = float(np.exp(-dt/tau_mem))
thresh_init_wnorm = True if args.thresh_init_wnorm else False

# SNN learning and evaluation parameters
grad_type       = args.grad_type
batch_size      = args.batch_size
batch_size_valid= args.batch_size*2
batch_size_test = args.batch_size*2
start_epoch     = 0
num_epochs      = args.num_epochs
end_epoch       = start_epoch+num_epochs
learning_rate   = args.learning_rate
lr_decay        = args.lr_decay
lr_decay_intrvl = args.lr_decay_intrvl
drop_rate       = args.drop_rate
use_max_out_over_time = True if args.use_max_out_over_time else False
topk            = 2
test_error_best = 100 # Initialize to 100% error (0% accuracy)
epoch_best      = 0
train_time      = 0.0

# Checkpointing parameters
resume_from_ckpt = True if args.resume_from_ckpt else False
ckpt_intrvl      = args.ckpt_intrvl
ckpt_dir         = args.ckpt_dir
ckpt_root        = '../CHECKPOINTS/'
model_str_use    = model_str+'K'+str(ksize)+'_Inp'+spike_coding_type+'Rate'+str(inp_rate)+'_'+str(c1_maps)+'C1'+ \
                   '_'+str(c2_maps)+'C2C3'+'_'+str(c4_maps)+'C4C5'+'_'+str(pool_type)+'Pool'+'_UseCIFARorig'+ \
                   str(1-args.use_custom_cifar10)+'_t'+str(t_end)+'_lr'+str(learning_rate)+'_drop'+str(drop_rate)
if(ckpt_dir is None):
   ckpt_dir = ckpt_root+model_str_use
   ckpt_dir = os.path.expanduser(ckpt_dir)
   if(ckpt_intrvl > 0):
      if(not os.path.exists(ckpt_dir)):
         os.mkdir(ckpt_dir)
ckpt_fname          = ckpt_dir+'/ckpt.pth'
ckpt_fname_best     = ckpt_dir+'/ckpt_best.pth'
ckpt_fname_w_epochs = ckpt_dir+'/ckpt_'+str(num_epochs)+'epochs.pth'
ckpt_fname_load     = ckpt_fname

# Use TensorBoard?
tensorboard = True if args.tensorboard else False
if(not dbg_mode):
   run_dir = model_str_use
else:
   run_dir = 'SNN_DBG'
if(tensorboard):
   configure('../RUNS/'+run_dir)

#--------------------------------------------------
# Load the CIFAR10 dataset
#--------------------------------------------------
# Split the original dataset into training and validation sets
indices     = list(range(num_train_all))
np.random.shuffle(indices)
train_idx   = indices[num_valid:]
valid_idx   = indices[:num_valid]
train_smplr = SubsetRandomSampler(train_idx)
valid_smplr = SequentialSampler(valid_idx)

# Training set
normalize   = transforms.Normalize(mean=[0.4914, 0.4822, 0.4465],
                                   std =[0.5570, 0.5490, 0.5534])
trnsfm_train= transforms.Compose([
                  transforms.RandomCrop(32, padding=4),
                  transforms.RandomHorizontalFlip(),
                  transforms.ToTensor(),
                  normalize])
trainset    = CIFAR10(root=data_root, train=True, download=True, transform=trnsfm_train)
trainloader = DataLoader(trainset, batch_size=batch_size, sampler=train_smplr)

# Validation set
trnsfm_valid= transforms.Compose([
                  transforms.ToTensor(),
                  normalize])
validset    = CIFAR10(root=data_root, train=True, download=True, transform=trnsfm_valid)
validloader = DataLoader(validset, batch_size=batch_size_valid, sampler=valid_smplr)

# Test set
trnsfm_test = transforms.Compose([
                  transforms.ToTensor(),
                  normalize])
testset     = CIFAR10(root=data_root, train=False, download=True, transform=trnsfm_test)
testloader  = DataLoader(testset, batch_size=batch_size_test, shuffle=False)

#--------------------------------------------------
# Instantiate the SNN model and optimizer
#--------------------------------------------------
# Instantiate the ResNet9Block1 model
model_blk1 = ResNet9Block1(dt, t_end, inp_rate, spike_coding_type, grad_type, thresh_init_wnorm,
                           leak_mem, img_size, inp_maps, c1_maps, c2_maps, c3_maps, ksize, pool_type,
                           fc0_size, num_cls, drop_rate, use_max_out_over_time, trunc_with_conv=True)
model_blk1 = model_blk1.cuda()

# Load the pre-trained ResNet9Block1 model
model_blk1_str = 'ResNet9Block1'
lrate_blk1_str = '0.0002'
ckpt_dir_blk1  = ckpt_root+model_blk1_str+'K'+str(ksize)+'_Inp'+spike_coding_type+'Rate'+str(inp_rate)+ \
                 '_'+str(c1_maps)+'C1'+'_'+str(c2_maps)+'C2C3'+'_'+str(pool_type)+'Pool'+'_UseCIFARorig'+ \
                 str(1-args.use_custom_cifar10)+'_t'+str(t_end)+'_lr'+lrate_blk1_str+'_drop'+str(drop_rate)
ckpt_dir_blk1   = os.path.expanduser(ckpt_dir_blk1)
ckpt_fname_blk1 = ckpt_dir_blk1+'/ckpt_125epochs.pth'

if(not os.path.exists(ckpt_dir_blk1)):
   sys.exit('##### Unable to load {}'.format(ckpt_fname_blk1))
else:
   ckpt_blk1 = torch.load(ckpt_fname_blk1)
   model_blk1.load_state_dict(ckpt_blk1['model_state_dict'])
   print('##### Loaded ResNet9Block1 from {}'.format(ckpt_fname_blk1))

# Instantiate the ResNet9Block2 model
model = ResNet9Block2(dt, t_end, inp_rate, 'LIF', grad_type, thresh_init_wnorm, leak_mem, s3_dim, c3_maps,
                      c4_maps, c5_maps, ksize, pool_type, fc0_size, num_cls, drop_rate, use_max_out_over_time)
model = model.cuda()
# model = torch.nn.DataParallel(model).cuda()

# Print the SNN model
print('********** SNN model **********')
print(model_blk1)
print(model)
print()

# Configure the loss function and optimizer
criterion     = nn.CrossEntropyLoss()
criterion_bcn = nn.BCEWithLogitsLoss()
optimizer     = optim.Adam(model.parameters(), lr=learning_rate)

# Resume from checkpoint?
if(resume_from_ckpt):
   ckpt            = torch.load(ckpt_fname_load)
   start_epoch     = ckpt['start_epoch']
   end_epoch       = start_epoch+num_epochs
   test_error_best = ckpt['test_error_best']
   epoch_best      = ckpt['epoch_best']
   train_time      = ckpt['train_time']
   model.load_state_dict(ckpt['model_state_dict'])
   optimizer.load_state_dict(ckpt['optim_state_dict'])
   ckpt_fname_w_epochs = ckpt_dir+'/ckpt_'+str(end_epoch)+'epochs.pth'
   print('##### Loaded ResNet9Block2 from {}\n'.format(ckpt_fname_load))

# Print the SNN simulation parameters
print('********** SNN simulation parameters **********')
print('Simulation time-step          : {} sec'.format(dt))
print('Simulation end-time (training): {:.3f}x{} sec'.format(t_end_updt, num_updts_per_inp))
print('Simulation end-time (testing) : {:.3f} sec'.format(t_end))
print('Input spike coding type       : {}'.format(spike_coding_type))
print('Input firing rate             : {} Hz'.format(inp_rate))
print('Membrane potential decay rate : {0:.2f}\n'.format(leak_mem))

print('********** SNN learning parameters **********')
print('Surrogate gradient type: {}'.format(grad_type))
print('Backprop optimizer     : Adam')
print('Batch size (training)  : {}'.format(batch_size))
print('Batch size (testing)   : {}'.format(batch_size_test))
print('Learning rate (Lr)     : {}'.format(learning_rate))
print('Lr decay factor        : {}'.format(lr_decay))
print('Lr decay interval      : {}'.format(lr_decay_intrvl))
print('Dropout rate           : {}'.format(drop_rate))
print('Number of epochs       : {}'.format(num_epochs))
print('Start epoch            : {}'.format(start_epoch))
print('End epoch              : {}'.format(end_epoch))
print('Use max of output neurons over time for backprop? {}\n'.format(bool(use_max_out_over_time)))

#--------------------------------------------------
# Train the SNN using surrogate gradients
#--------------------------------------------------
print('********** SNN training and evaluation **********')
for epoch in range(start_epoch, end_epoch):
    train_loss = AverageMeter()
    model.use_max_out_over_time = use_max_out_over_time
    model.updt_tend(t_end_updt)
    model.train()
    model_blk1.eval()

    # Modulate the learning rate
    lr_decay_intrvl_use = 50 if epoch>=100 else lr_decay_intrvl
    learning_rate_use   = learning_rate * (lr_decay**(epoch//lr_decay_intrvl_use))
    for param_group in optimizer.param_groups:
        param_group['lr'] = learning_rate_use

    for i, data in enumerate(trainloader):
        print("Epoch: {}/{};".format(epoch+1, end_epoch), "Training batch:{}/{};".format(i+1, math.ceil(num_train/batch_size)))

        start_time = time.time()
        # Load the inputs and targets
        inputs, targets = data
        inputs, targets = inputs.cuda(), targets.cuda()

        # Modify targets for the binary classification (BCN) task
        targets_bcn = torch.zeros(targets.size(0), 1).cuda()
        targets_bcn[targets == 2] = 1
        targets_bcn[targets == 3] = 1
        targets_bcn[targets == 5] = 1

        # Evaluate the pre-trained ResNet9Block1 model
        with torch.no_grad():
             blk1_pool3, blk1_conv2 = model_blk1(inputs)

        # Reset the gradients
        optimizer.zero_grad()

        # Perform forward pass and compute the target loss
        output, bcn = model(blk1_pool3, blk1_conv2)
        loss        = criterion(output, targets)
        loss_bcn    = criterion_bcn(bcn, targets_bcn)
        train_loss.update(loss.item(), targets.size(0))

        # Perform backward pass and update the weights
        loss += loss_bcn
        loss.backward()
        optimizer.step()
        end_time = time.time()
        train_time += (end_time-start_time)/3600

    # Print error measures and log progress to TensorBoard
    train_loss_per_epoch = train_loss.avg
    print("Epoch: {}/{};".format(epoch+1, end_epoch), "########## Training loss: {}".format(train_loss_per_epoch))
    if(tensorboard):
       log_value('train_loss', train_loss_per_epoch, epoch)

    # Evaluate classification accuracy on the test set
    model.use_max_out_over_time = False
    model.updt_tend(t_end)
    correct_bcn       = 0
    correct_pred_top1 = 0
    correct_pred_topk = 0
    model.eval()
    model_blk1.eval()
    with torch.no_grad():
         for j, data in enumerate(validloader, 0):
             print("Epoch: {}/{};".format(epoch+1, end_epoch), "Test batch: {}/{}".format(j+1, math.ceil(num_valid/batch_size_valid)))
             images, labels = data
             images, labels = images.cuda(), labels.cuda()

             # Modify labels for the binary classification (BCN) task
             labels_bcn = torch.zeros(labels.size(0), 1).cuda()
             labels_bcn[labels == 2] = 1
             labels_bcn[labels == 3] = 1
             labels_bcn[labels == 5] = 1

             # Perform the feed-forward pass
             blk1_pool3, blk1_conv2 = model_blk1(images)
             out, out_bcn           = model(blk1_pool3, blk1_conv2)

             # Predict the binary class label (easy versus hard class)
             sigmoid_bcn = torch.sigmoid(out_bcn)
             pred_bcn    = (sigmoid_bcn >= 0.5).float()
             correct_bcn+= torch.sum(pred_bcn == labels_bcn).float()

             # Predict the individual class labels
             _, pred = out.topk(topk, 1, True, True)
             pred    = pred.t()
             correct = pred.eq(labels.view(1, -1).expand_as(pred))
             correct_pred_top1 += correct[:1].view(-1).float().sum(0, keepdim=True)
             correct_pred_topk += correct[:topk].view(-1).float().sum(0, keepdim=True)

    # Print error measures and log progress to TensorBoard
    test_error_bcn  = (1-(correct_bcn/num_valid))*100
    test_error_top1 = (1-(correct_pred_top1/num_valid))*100
    test_error_topk = (1-(correct_pred_topk/num_valid))*100
    test_error_chgd = False
    if(test_error_top1 < test_error_best):
       test_error_best = test_error_top1
       epoch_best      = epoch
       test_error_chgd = True
    print("Epoch: {}/{};".format(epoch_best+1, end_epoch), "########## Test error (top1-best): {:.2f}%".format(test_error_best[0]))
    print("Epoch: {}/{};".format(epoch+1,      end_epoch), "########## Test error (top1-cur) : {:.2f}%".format(test_error_top1[0]))
    print("Epoch: {}/{};".format(epoch+1,      end_epoch), "########## Test error (top"+str(topk)+"-cur) : {:.2f}%".format(test_error_topk[0]))
    print("Epoch: {}/{};".format(epoch+1,      end_epoch), "########## Test error (top1-BCN) : {:.2f}%".format(test_error_bcn))
    if(tensorboard):
       log_value('test_error (top1-best)', test_error_best, epoch)
       log_value('test_error (top1)', test_error_top1, epoch)
       log_value('test_error (top'+str(topk)+')', test_error_topk, epoch)
       log_value('test_error (BCN)', test_error_bcn, epoch)

    # Checkpoint SNN training and evaluation states
    if(ckpt_intrvl > 0):
       print('=========== Checkpointing SNN training and evaluation states')
       ckpt = {'model_state_dict': model.state_dict(),
               'optim_state_dict': optimizer.state_dict(),
               'start_epoch'     : epoch+1,
               'test_error_best' : test_error_best,
               'test_error_bcn'  : test_error_bcn,
               'epoch_best'      : epoch_best,
               'train_time'      : train_time}
       torch.save(ckpt, ckpt_fname)
       if((epoch == end_epoch-1) and test_error_chgd):
          torch.save(ckpt, ckpt_fname_w_epochs)
          torch.save(ckpt, ckpt_fname_best)
       elif(epoch == end_epoch-1):
          torch.save(ckpt, ckpt_fname_w_epochs)
       elif(test_error_chgd):
          torch.save(ckpt, ckpt_fname_best)
