# Supplementary material for: BlocTrain: Block-Wise Conditional Training and Inference for Efficient Spike-Based Deep Learning
Source: Front Neurosci. 2021 Oct 29;15:603433. doi: 10.3389/fnins.2021.603433 (PMC8586528; doi:10.3389/fnins.2021.603433)
Supplement: Supplementary file 1 [file Data_Sheet_1.ZIP › BlocTrain-Code/ResNet9_CIFAR10/BlocTrain/ResNet9EarlyInference/model_cifar10.py]

# Author: Gopal Srinivasan, Purdue University
# File  : model_cifar10.py
# Descr.: Define SNN models for the CIFAR10 dataset
# Date  : March 22, 2019

#--------------------------------------------------
# Imports
#--------------------------------------------------
import torch
import torch.nn as nn
import torch.nn.functional as F
import math
import sys
import numpy as np
import numpy.linalg as LA

#--------------------------------------------------
# Spiking neuron with piecewise-linear surrogate gradient
# This class is modified from:
# https://github.com/fzenke/spytorch/blob/master/notebooks/SpyTorchTutorial2.ipynb
#--------------------------------------------------
class LinearSpike(torch.autograd.Function):
    """
    Here we implement our spiking nonlinearity which also implements
    the surrogate gradient. By subclassing torch.autograd.Function,
    we will be able to use all of PyTorch's autograd functionality.
    Here we use the piecewise-linear surrogate gradient as was done
    in Bellec et al. (2018).
    """
    gamma = 0.3 # Controls the dampening of the piecewise-linear surrogate gradient

    @staticmethod
    def forward(ctx, input):
        """
        In the forward pass, we compute a step function of the input Tensor and
        return it. ctx is a context object that we use to stash information which
        we need to later backpropagate our error signals. To achieve this we use
        the ctx.save_for_backward method.
        """
        ctx.save_for_backward(input)
        out = torch.zeros_like(input).cuda()
        out[input > 0] = 1.0
        return out

    @staticmethod
    def backward(ctx, grad_output):
        """
        In the backward pass, we receive a Tensor we need to compute
        the surrogate gradient of the loss with respect to the input.
        Here we use the piecewise-linear surrogate gradient as was
        done in Bellec et al. (2018).
        """
        input,     = ctx.saved_tensors
        grad_input = grad_output.clone()
        grad       = grad_input*LinearSpike.gamma*F.threshold(1.0-torch.abs(input), 0, 0)
        return grad

#--------------------------------------------------
# Spiking neuron with pass-through surrogate gradient
# This class is modified from:
# https://github.com/fzenke/spytorch/blob/master/notebooks/SpyTorchTutorial2.ipynb
#--------------------------------------------------
class PassThruSpike(torch.autograd.Function):
    """
    Here we implement our spiking nonlinearity which also implements
    the surrogate gradient. By subclassing torch.autograd.Function,
    we will be able to use all of PyTorch's autograd functionality.
    Here we use the pass-through surrogate gradient.
    """

    @staticmethod
    def forward(ctx, input):
        """
        In the forward pass, we compute a step function of the input Tensor and
        return it. For this spiking nonlinearity, the context object ctx does not
        stash input information since it is not used for backpropagation.
        """
        # ctx.save_for_backward(input)
        out = torch.zeros_like(input).cuda()
        out[input > 0] = 1.0
        return out

    @staticmethod
    def backward(ctx, grad_output):
        """
        In the backward pass, we receive a Tensor we need to compute
        the surrogate gradient of the loss with respect to the input.
        Here we use the pass-through surrogate gradient.
        """
        # input,   = ctx.saved_tensors
        grad_input = grad_output.clone()
        return grad_input

# Overwrite the naive spike function by differentiable spiking nonlinearity which implements a surrogate gradient
def init_spike_fn(grad_type):
    if(grad_type == 'Linear'):
       spike_fn = LinearSpike.apply
    elif(grad_type == 'PassThru'):
       spike_fn = PassThruSpike.apply
    else:
       sys.exit("Unknown gradient type '{}'".format(grad_type))
    return spike_fn

#--------------------------------------------------
# Poisson spike generator
#   Positive spike is generated (i.e.  1 is returned) if rand()<=abs(input) and sign(input)= 1
#   Negative spike is generated (i.e. -1 is returned) if rand()<=abs(input) and sign(input)=-1
#--------------------------------------------------
def PoissonGen(inp, rescale_fac=2.0):
    rand_inp = torch.rand_like(inp).cuda()
    return torch.mul(torch.le(rand_inp*rescale_fac, torch.abs(inp)).float(), torch.sign(inp))

#--------------------------------------------------
# Define the ResNet9Block1 model
#--------------------------------------------------
class ResNet9Block1(nn.Module):
    def __init__(self, dt=0.001, t_end=0.050, inp_rate=1000, spike_coding_type='Poisson', grad_type='Linear',
                 thresh_init_wnorm=False, leak_mem=0.99, img_size=32, inp_maps=3, c1_maps=64, c2_maps=64, c3_maps=64, ksize=3,
                 pool_type='Avg', fc0_size=1024, num_cls=10, drop_rate=0.0, use_max_out_over_time=False, trunc_with_conv=False):
        super(ResNet9Block1, self).__init__()

        # ConvSNN architecture parameters
        self.img_size  = img_size
        self.inp_maps  = inp_maps
        self.c1_maps   = c1_maps
        self.c1_dim    = self.img_size
        self.s1_dim    = self.c1_dim//2
        self.c2_maps   = c2_maps
        self.c2_dim    = self.s1_dim
        self.c3_maps   = c3_maps
        self.c3_dim    = self.c2_dim
        self.s3_dim    = self.c3_dim//2
        self.ksize     = ksize
        self.padding   = int((self.ksize-1)/2)
        self.pool_type = pool_type
        self.fc0_size  = fc0_size
        self.num_cls   = num_cls

        # ConvSNN simulation parameters
        self.dt                = dt
        self.t_end             = t_end
        self.num_steps         = int(self.t_end/self.dt)
        self.inp_rate          = inp_rate
        self.prob_inp_spike    = self.dt*self.inp_rate
        self.inp_rescale_fac   = 1.0/self.prob_inp_spike
        self.spike_coding_type = spike_coding_type
        self.grad_type         = grad_type
        self.grad_type_pool    = 'PassThru'
        self.thresh_init_wnorm = thresh_init_wnorm
        self.leak_mem          = leak_mem
        self.drop_rate         = drop_rate
        self.lnorm_ord         = 2
        self.scale_thresh      = 1.0
        self.trunc_with_conv   = trunc_with_conv
        self.use_max_out_over_time = use_max_out_over_time

        # Instantiate the ConvSNN layers
        self.conv1 = nn.Conv2d(self.inp_maps, self.c1_maps, kernel_size=self.ksize, stride=1, padding=self.padding, bias=False)
        self.pool1 = nn.AvgPool2d(kernel_size=2) # Default stride = kernel_size
        self.conv2 = nn.Conv2d(self.c1_maps, self.c2_maps, kernel_size=self.ksize, stride=1, padding=self.padding, bias=False)
        self.conv3 = nn.Conv2d(self.c2_maps, self.c3_maps, kernel_size=self.ksize, stride=1, padding=self.padding, bias=False)
        self.pool3 = nn.AvgPool2d(kernel_size=2) # Default stride = kernel_size
        self.fc0   = nn.Linear(self.c3_maps*self.s3_dim*self.s3_dim, self.fc0_size, bias=False)
        self.fc1   = nn.Linear(self.fc0_size, self.num_cls, bias=False)

        # Initialize the firing thresholds of all the layers
        for m in self.modules():
            if(isinstance(m, nn.Conv2d)):
               m.threshold = 1.0
            elif(isinstance(m, nn.AvgPool2d)):
               m.threshold = 0.75
            elif(isinstance(m, nn.Linear)):
               m.threshold = 1.0
               if(self.thresh_init_wnorm):
                  lnorm       = LA.norm(m.weight.data, self.lnorm_ord)
                  thresh_init = lnorm*self.scale_thresh
                  m.threshold = torch.from_numpy(np.array([thresh_init])).float().cuda()
                  print('Wl{}norm: {:.2f}; Threshold: {:.2f}\n'.format(self.lnorm_ord, lnorm, m.threshold[0]))

        # Instantiate differentiable spiking nonlinearity
        self.spike_fn   = init_spike_fn(self.grad_type)
        self.spike_pool = init_spike_fn(self.grad_type_pool)

    # Update simulation end-time
    def updt_tend(self, t_end=0.100):
        self.t_end     = t_end
        self.num_steps = int(self.t_end/self.dt)

    def forward(self, inp, rst_state=True):
        # Initialize the neuronal membrane potentials
        batch_size = inp.size(0)
        if(rst_state):
           # Reset the neuronal membrane potentials
           self.mem_conv1 = torch.zeros(batch_size, self.c1_maps, self.c1_dim, self.c1_dim).cuda()
           self.mem_pool1 = torch.zeros(batch_size, self.c1_maps, self.s1_dim, self.s1_dim).cuda()
           self.mem_conv2 = torch.zeros(batch_size, self.c2_maps, self.c2_dim, self.c2_dim).cuda()
           self.mem_conv3 = torch.zeros(batch_size, self.c3_maps, self.c3_dim, self.c3_dim).cuda()
           self.mem_pool3 = torch.zeros(batch_size, self.c3_maps, self.s3_dim, self.s3_dim).cuda()
           self.mem_fc0   = torch.zeros(batch_size, self.fc0_size).cuda()
           self.mem_fc1   = torch.zeros(batch_size, self.num_cls).cuda()
        else:
           # Detach the previous membrane states for backpropagation
           self.mem_conv1 = self.mem_conv1.detach_()
           self.mem_pool1 = self.mem_pool1.detach_()
           self.mem_conv2 = self.mem_conv2.detach_()
           self.mem_conv3 = self.mem_conv3.detach_()
           self.mem_pool3 = self.mem_pool3.detach_()
           self.mem_fc0   = self.mem_fc0.detach_()
           self.mem_fc1   = self.mem_fc1.detach_()

        # Record the spikes of the convolutional and pooling layers over time
        out_pool3_rec = []
        out_conv2_rec = []

        # Simulate the SNN over time
        for t in range(self.num_steps):
            # Generate input spikes
            spike_inp = PoissonGen(inp, self.inp_rescale_fac)

            # Compute the conv1 outputs
            mem_thr        = (self.mem_conv1/self.conv1.threshold) - 1.0
            out_prev       = self.spike_fn(mem_thr)
            rst            = self.conv1.threshold * (mem_thr>0).float()
            self.mem_conv1 = self.leak_mem*self.mem_conv1 + self.conv1(spike_inp) - rst

            # Compute the pool1 outputs
            mem_thr        = (self.mem_pool1/self.pool1.threshold) - 1.0
            out            = self.spike_pool(mem_thr)
            rst            = self.pool1.threshold * (mem_thr>0).float()
            self.mem_pool1 = self.mem_pool1 + self.pool1(out_prev) - rst
            out_prev       = out.clone()

            # Compute the conv2 outputs
            mem_thr        = (self.mem_conv2/self.conv2.threshold) - 1.0
            out            = self.spike_fn(mem_thr)
            out_conv2_rec.append(out)
            rst            = self.conv2.threshold * (mem_thr>0).float()
            self.mem_conv2 = self.leak_mem*self.mem_conv2 + self.conv2(out_prev) - rst
            out_prev       = out.clone()

            # Compute the conv3 outputs
            mem_thr        = (self.mem_conv3/self.conv3.threshold) - 1.0
            out            = self.spike_fn(mem_thr)
            rst            = self.conv3.threshold * (mem_thr>0).float()
            self.mem_conv3 = self.leak_mem*self.mem_conv3 + self.conv3(out_prev) - rst
            out_prev       = out.clone()

            # Compute the pool3 outputs
            mem_thr        = (self.mem_pool3/self.pool3.threshold) - 1.0
            out            = self.spike_pool(mem_thr)
            out_pool3_rec.append(out)
            rst            = self.pool3.threshold * (mem_thr>0).float()
            self.mem_pool3 = self.mem_pool3 + self.pool3(out_prev) - rst

            if(not self.trunc_with_conv):
               # Reshape the pool3 outputs
               out_prev     = out.clone()
               out_prev     = out_prev.reshape(batch_size, -1)

               # Compute the fc0 outputs
               mem_thr      = (self.mem_fc0/self.fc0.threshold) - 1.0
               out          = self.spike_fn(mem_thr)
               rst          = self.fc0.threshold * (mem_thr>0).float()
               self.mem_fc0 = self.leak_mem*self.mem_fc0 + self.fc0(out_prev) - rst

               # Compute the classification layer outputs
               self.mem_fc1 = self.leak_mem*self.mem_fc1 + self.fc1(out)

        out_pool3_rec = torch.stack(out_pool3_rec, dim=4)
        out_conv2_rec = torch.stack(out_conv2_rec, dim=4)
        return out_pool3_rec, out_conv2_rec, self.mem_fc1

#--------------------------------------------------
# Define the ResNet9Block2 model
#--------------------------------------------------
class ResNet9Block2(nn.Module):
    def __init__(self, dt=0.001, t_end=0.05, inp_rate=1000, spike_coding_type='Poisson', grad_type='Linear', thresh_init_wnorm=False,
                 leak_mem=0.99, img_size=32, inp_maps=3, c1_maps=64, c2_maps=64, ksize=3, pool_type='Avg', fc0_size=1024, num_cls=10,
                 drop_rate=0.0, use_max_out_over_time=False, trunc_with_conv=False):
        super(ResNet9Block2, self).__init__()

        # ConvSNN architecture parameters
        self.img_size  = img_size
        self.inp_maps  = inp_maps
        self.c1_maps   = c1_maps
        self.c1_dim    = self.img_size
        self.c2_maps   = c2_maps
        self.c2_dim    = self.c1_dim
        self.s2_dim    = self.c2_dim//2
        self.ksize     = ksize
        self.padding   = int((self.ksize-1)/2)
        self.pool_type = pool_type
        self.fc0_size  = fc0_size
        self.num_cls   = num_cls

        # ConvSNN simulation parameters
        self.dt                = dt
        self.t_end             = t_end
        self.num_steps         = int(self.t_end/self.dt)
        self.inp_rate          = inp_rate
        self.prob_inp_spike    = self.dt*self.inp_rate
        self.inp_rescale_fac   = 1.0/self.prob_inp_spike
        self.spike_coding_type = spike_coding_type
        self.grad_type         = grad_type
        self.grad_type_pool    = 'PassThru'
        self.thresh_init_wnorm = thresh_init_wnorm
        self.leak_mem          = leak_mem
        self.drop_rate         = drop_rate
        self.lnorm_ord         = 2
        self.scale_thresh      = 1.0
        self.trunc_with_conv   = trunc_with_conv
        self.use_max_out_over_time = use_max_out_over_time

        # Instantiate the ConvSNN layers
        self.conv1     = nn.Conv2d(self.inp_maps, self.c1_maps, kernel_size=self.ksize, stride=1, padding=self.padding, bias=False)
        self.conv1_res = nn.Conv2d(self.inp_maps, self.c1_maps, kernel_size=self.ksize, stride=2, padding=self.padding, bias=False)
        self.conv2     = nn.Conv2d(self.c1_maps,  self.c2_maps, kernel_size=self.ksize, stride=1, padding=self.padding, bias=False)
        self.pool2     = nn.AvgPool2d(kernel_size=2) # Default stride = kernel_size
        self.fc0       = nn.Linear(self.c2_maps*self.s2_dim*self.s2_dim, self.fc0_size, bias=False)
        self.fc1       = nn.Linear(self.fc0_size, self.num_cls, bias=False)
        self.bcn       = nn.Linear(self.fc0_size, 1,            bias=False)

        # Initialize the firing thresholds of all the layers
        for m in self.modules():
            if(isinstance(m, nn.Conv2d)):
               m.threshold = 1.0
            elif(isinstance(m, nn.AvgPool2d)):
               m.threshold = 0.75
            elif(isinstance(m, nn.Linear)):
               m.threshold = 1.0
               if(self.thresh_init_wnorm):
                  lnorm       = LA.norm(m.weight.data, self.lnorm_ord)
                  thresh_init = lnorm*self.scale_thresh
                  m.threshold = torch.from_numpy(np.array([thresh_init])).float().cuda()
                  print('Wl{}norm: {:.2f}; Threshold: {:.2f}\n'.format(self.lnorm_ord, lnorm, m.threshold[0]))

        # Instantiate differentiable spiking nonlinearity
        self.spike_fn   = init_spike_fn(self.grad_type)
        self.spike_pool = init_spike_fn(self.grad_type_pool)

    # Update simulation end-time
    def updt_tend(self, t_end=0.100):
        self.t_end     = t_end
        self.num_steps = int(self.t_end/self.dt)

    def forward(self, inp, inp_res, rst_state=True):
        # Initialize the neuronal membrane potentials
        batch_size = inp.size(0)
        if(rst_state):
           # Reset the neuronal membrane potentials
           self.mem_conv1 = torch.zeros(batch_size, self.c1_maps, self.c1_dim, self.c1_dim).cuda()
           self.mem_conv2 = torch.zeros(batch_size, self.c2_maps, self.c2_dim, self.c2_dim).cuda()
           self.mem_pool2 = torch.zeros(batch_size, self.c2_maps, self.s2_dim, self.s2_dim).cuda()
           self.mem_fc0   = torch.zeros(batch_size, self.fc0_size).cuda()
           self.mem_fc1   = torch.zeros(batch_size, self.num_cls).cuda()
           self.mem_bcn   = torch.zeros(batch_size, 1).cuda()
        else:
           # Detach the previous membrane states for backpropagation
           self.mem_conv1 = self.mem_conv1.detach_()
           self.mem_conv2 = self.mem_conv2.detach_()
           self.mem_pool2 = self.mem_pool2.detach_()
           self.mem_fc0   = self.mem_fc0.detach_()
           self.mem_fc1   = self.mem_fc1.detach_()
           self.mem_bcn   = self.mem_bcn.detach_()

        # Record the spikes of the convolutional and pooling layers over time
        out_pool2_rec = []
        out_conv1_rec = []

        # Simulate the SNN over time
        for t in range(self.num_steps):
            # Generate input spikes
            spike_inp = inp[:, :, :, :, t]
            spike_res = inp_res[:, :, :, :, t]

            # Compute the conv1 outputs
            mem_thr        = (self.mem_conv1/self.conv1.threshold) - 1.0
            out_prev       = self.spike_fn(mem_thr)
            out_conv1_rec.append(out_prev)
            rst            = self.conv1.threshold * (mem_thr>0).float()
            self.mem_conv1 = self.leak_mem*self.mem_conv1 + self.conv1(spike_inp) + self.conv1_res(spike_res) - rst

            # Compute the conv2 outputs
            mem_thr        = (self.mem_conv2/self.conv2.threshold) - 1.0
            out            = self.spike_fn(mem_thr)
            rst            = self.conv2.threshold * (mem_thr>0).float()
            self.mem_conv2 = self.leak_mem*self.mem_conv2 + self.conv2(out_prev) - rst
            out_prev       = out.clone()

            # Compute the pool2 outputs
            mem_thr        = (self.mem_pool2/self.pool2.threshold) - 1.0
            out            = self.spike_pool(mem_thr)
            out_pool2_rec.append(out)
            rst            = self.pool2.threshold * (mem_thr>0).float()
            self.mem_pool2 = self.mem_pool2 + self.pool2(out_prev) - rst

            if(not self.trunc_with_conv):
               # Reshape the pool2 outputs
               out_prev       = out.clone()
               out_prev       = out_prev.reshape(batch_size, -1)

               # Compute the fc0 outputs
               mem_thr      = (self.mem_fc0/self.fc0.threshold) - 1.0
               out          = self.spike_fn(mem_thr)
               rst          = self.fc0.threshold * (mem_thr>0).float()
               self.mem_fc0 = self.leak_mem*self.mem_fc0 + self.fc0(out_prev) - rst

               # Compute the classification layer outputs
               self.mem_fc1 = self.leak_mem*self.mem_fc1 + self.fc1(out)
               self.mem_bcn = self.leak_mem*self.mem_bcn + self.bcn(out)

        out_pool2_rec = torch.stack(out_pool2_rec, dim=4)
        out_conv1_rec = torch.stack(out_conv1_rec, dim=4)
        return out_pool2_rec, out_conv1_rec, self.mem_fc1, self.mem_bcn

#--------------------------------------------------
# Define the ResNet9Block3 model
#--------------------------------------------------
class ResNet9Block3(nn.Module):
    def __init__(self, dt=0.001, t_end=0.050, inp_rate=1000, spike_coding_type='Poisson', grad_type='Linear',
                 thresh_init_wnorm=False, leak_mem=0.99, img_size=32, inp_maps=3, c1_maps=64, c2_maps=64,
                 ksize=3, pool_type='Avg', fc0_size=1024, num_cls=10, drop_rate=0.0, use_max_out_over_time=False):
        super(ResNet9Block3, self).__init__()

        # ConvSNN architecture parameters
        self.img_size  = img_size
        self.inp_maps  = inp_maps
        self.c1_maps   = c1_maps
        self.c1_dim    = self.img_size
        self.c2_maps   = c2_maps
        self.c2_dim    = self.c1_dim
        self.s2_dim    = self.c2_dim//2
        self.ksize     = ksize
        self.padding   = int((self.ksize-1)/2)
        self.pool_type = pool_type
        self.fc0_size  = fc0_size
        self.num_cls   = num_cls

        # ConvSNN simulation parameters
        self.dt                = dt
        self.t_end             = t_end
        self.num_steps         = int(self.t_end/self.dt)
        self.inp_rate          = inp_rate
        self.prob_inp_spike    = self.dt*self.inp_rate
        self.inp_rescale_fac   = 1.0/self.prob_inp_spike
        self.spike_coding_type = spike_coding_type
        self.grad_type         = grad_type
        self.grad_type_pool    = 'PassThru'
        self.thresh_init_wnorm = thresh_init_wnorm
        self.leak_mem          = leak_mem
        self.drop_rate         = drop_rate
        self.lnorm_ord         = 2
        self.scale_thresh      = 1.0
        self.use_max_out_over_time = use_max_out_over_time

        # Instantiate the ConvSNN layers
        self.conv1     = nn.Conv2d(self.inp_maps, self.c1_maps, kernel_size=self.ksize, stride=1, padding=self.padding, bias=False)
        self.conv1_res = nn.Conv2d(self.inp_maps, self.c1_maps, kernel_size=self.ksize, stride=2, padding=self.padding, bias=False)
        self.conv2     = nn.Conv2d(self.c1_maps,  self.c2_maps, kernel_size=self.ksize, stride=1, padding=self.padding, bias=False)
        self.pool2     = nn.AvgPool2d(kernel_size=2) # Default stride = kernel_size
        self.fc0       = nn.Linear(self.c2_maps*self.s2_dim*self.s2_dim, self.fc0_size, bias=False)
        self.fc1       = nn.Linear(self.fc0_size, self.num_cls, bias=False)
        self.bcn       = nn.Linear(self.fc0_size, 1,            bias=False)

        # Initialize the firing thresholds of all the layers
        for m in self.modules():
            if(isinstance(m, nn.Conv2d)):
               m.threshold = 1.0
            elif(isinstance(m, nn.AvgPool2d)):
               m.threshold = 0.75
            elif(isinstance(m, nn.Linear)):
               m.threshold = 1.0
               if(self.thresh_init_wnorm):
                  lnorm       = LA.norm(m.weight.data, self.lnorm_ord)
                  thresh_init = lnorm*self.scale_thresh
                  m.threshold = torch.from_numpy(np.array([thresh_init])).float().cuda()
                  print('Wl{}norm: {:.2f}; Threshold: {:.2f}\n'.format(self.lnorm_ord, lnorm, m.threshold[0]))

        # Instantiate differentiable spiking nonlinearity
        self.spike_fn   = init_spike_fn(self.grad_type)
        self.spike_pool = init_spike_fn(self.grad_type_pool)

    # Update simulation end-time
    def updt_tend(self, t_end=0.100):
        self.t_end     = t_end
        self.num_steps = int(self.t_end/self.dt)

    def forward(self, inp, inp_res, rst_state=True):
        # Initialize the neuronal membrane potentials
        batch_size = inp.size(0)
        if(rst_state):
           # Reset the neuronal membrane potentials
           self.mem_conv1 = torch.zeros(batch_size, self.c1_maps, self.c1_dim, self.c1_dim).cuda()
           self.mem_conv2 = torch.zeros(batch_size, self.c2_maps, self.c2_dim, self.c2_dim).cuda()
           self.mem_pool2 = torch.zeros(batch_size, self.c2_maps, self.s2_dim, self.s2_dim).cuda()
           self.mem_fc0   = torch.zeros(batch_size, self.fc0_size).cuda()
           self.mem_fc1   = torch.zeros(batch_size, self.num_cls).cuda()
           self.mem_bcn   = torch.zeros(batch_size, 1).cuda()
        else:
           # Detach the previous membrane states for backpropagation
           self.mem_conv1 = self.mem_conv1.detach_()
           self.mem_conv2 = self.mem_conv2.detach_()
           self.mem_pool2 = self.mem_pool2.detach_()
           self.mem_fc0   = self.mem_fc0.detach_()
           self.mem_fc1   = self.mem_fc1.detach_()
           self.mem_bcn   = self.mem_bcn.detach_()

        # Simulate the SNN over time
        for t in range(self.num_steps):
            # Generate input spikes
            spike_inp = inp[:, :, :, :, t]
            spike_res = inp_res[:, :, :, :, t]

            # Compute the conv1 outputs
            mem_thr        = (self.mem_conv1/self.conv1.threshold) - 1.0
            out_prev       = self.spike_fn(mem_thr)
            rst            = self.conv1.threshold * (mem_thr>0).float()
            self.mem_conv1 = self.leak_mem*self.mem_conv1 + self.conv1(spike_inp) + self.conv1_res(spike_res) - rst

            # Compute the conv2 outputs
            mem_thr        = (self.mem_conv2/self.conv2.threshold) - 1.0
            out            = self.spike_fn(mem_thr)
            rst            = self.conv2.threshold * (mem_thr>0).float()
            self.mem_conv2 = self.leak_mem*self.mem_conv2 + self.conv2(out_prev) - rst
            out_prev       = out.clone()

            # Compute the pool2 outputs
            mem_thr        = (self.mem_pool2/self.pool2.threshold) - 1.0
            out            = self.spike_pool(mem_thr)
            rst            = self.pool2.threshold * (mem_thr>0).float()
            self.mem_pool2 = self.mem_pool2 + self.pool2(out_prev) - rst
            out_prev       = out.clone()
            out_prev       = out_prev.reshape(batch_size, -1)

            # Compute the fc0 outputs
            mem_thr      = (self.mem_fc0/self.fc0.threshold) - 1.0
            out          = self.spike_fn(mem_thr)
            rst          = self.fc0.threshold * (mem_thr>0).float()
            self.mem_fc0 = self.leak_mem*self.mem_fc0 + self.fc0(out_prev) - rst

            # Compute the classification layer outputs
            self.mem_fc1 = self.leak_mem*self.mem_fc1 + self.fc1(out)
            self.mem_bcn = self.leak_mem*self.mem_bcn + self.bcn(out)

        return self.mem_fc1, self.mem_bcn

#--------------------------------------------------
# Define a class for recording the SNN train/test loss.
#--------------------------------------------------
class AverageMeter(object):
    """
    Computes and stores the average and current value
    """
    def __init__(self):
        self.reset()

    def reset(self):
        self.val   = 0
        self.avg   = 0
        self.sum   = 0
        self.count = 0

    def update(self, val, n=1):
        self.val    = val
        self.sum   += val * n
        self.count += n
        self.avg    = self.sum / self.count
