# Supplementary material for: BlocTrain: Block-Wise Conditional Training and Inference for Efficient Spike-Based Deep Learning
Source: Front Neurosci. 2021 Oct 29;15:603433. doi: 10.3389/fnins.2021.603433 (PMC8586528; doi:10.3389/fnins.2021.603433)
Supplement: Supplementary file 1 [file Data_Sheet_1.ZIP › BlocTrain-Code/ResNet9_CIFAR10/BlocTrain/ResNet9EarlyInference/ResNet9_earlyinference_cifar10.py]

# Author: Gopal Srinivasan, Purdue University
# File  : ResNet9_earlyinference_cifar10.py
# Descr.: Fast inference with early exit for ResNet9 on the CIFAR10 dataset
# Date  : June 28, 2019

#--------------------------------------------------
# Imports
#--------------------------------------------------
import torch
import torch.nn as nn
import torch.nn.functional as F
import torch.optim as optim
import torchvision
from   torch.utils.data import Dataset, DataLoader
from   torch.utils.data.sampler import SubsetRandomSampler
from   torch.utils.data.sampler import SequentialSampler
from   torchvision import transforms
from   torchvision.datasets import CIFAR10
from   tensorboard_logger import configure, log_value
from   model_cifar10 import ResNet9Block1, ResNet9Block2, ResNet9Block3, AverageMeter
import argparse
import math
import numpy as np
import os
import os.path
import sys
import time

#--------------------------------------------------
# Parse input arguments
#--------------------------------------------------
parser = argparse.ArgumentParser(description='Fast inference for ResNet9 on the CIFAR10 dataset', formatter_class=argparse.ArgumentDefaultsHelpFormatter)
parser.add_argument('--seed',                  default=0,         type=int,   help='Random seed')
parser.add_argument('--dbg_mode',              default=0,         type=int,   help='Simulate SNN in debug mode')
parser.add_argument('--use_custom_cifar10',    default=0,         type=int,   help='Use contrast-normalized and ZCA-whitened CIFAR-10 dataset')
parser.add_argument('--c1_maps',               default=64,        type=int,   help='Number of conv maps in the first block')
parser.add_argument('--ksize',                 default=3,         type=int,   help='Kernel size')
parser.add_argument('--pool_type',             default='Avg',     type=str,   help='{Avg, Max} pooling types')
parser.add_argument('--fc0_size',              default=1024,      type=int,   help='Number of neurons in the fully-connected hidden layer')
parser.add_argument('--dt',                    default=0.001,     type=float, help='Simulation time-step (sec)')
parser.add_argument('--t_end',                 default=0.100,     type=float, help='Simulation end time (sec)')
parser.add_argument('--num_updts_per_inp',     default=0,         type=int,   help='Number of weight updates per input pattern')
parser.add_argument('--inp_rate',              default=1000,      type=int,   help='Input firing rate')
parser.add_argument('--spike_coding_type',     default='Poisson', type=str,   help='{Poisson, Temp} spike coding types')
parser.add_argument('--thresh_init_wnorm',     default=0,         type=int,   help='Custom threshold initialization based on weight-norm')
parser.add_argument('--grad_type',             default='Linear',  type=str,   help='{FastSigm, Linear, Exp, PassThru} surrogate gradient types')
parser.add_argument('--batch_size',            default=64,        type=int,   help='Batch size')
parser.add_argument('--learning_rate',         default=0.0001,    type=float, help='Learning rate')
parser.add_argument('--lr_decay',              default=0.2,       type=float, help='Learning rate decay')
parser.add_argument('--lr_decay_intrvl',       default=75,        type=int,   help='Number of epochs between successive learning rate changes')
parser.add_argument('--drop_rate',             default=0.0,       type=float, help='Dropout rate')
parser.add_argument('--use_max_out_over_time', default=0,         type=int,   help='Use maximum value of the output neurons over time for backpropagation')
parser.add_argument('--num_epochs',            default=1,         type=int,   help='Number of epochs for backpropagation')
parser.add_argument('--ckpt_intrvl',           default=0,         type=int,   help='Number of epochs between successive checkpoints')
parser.add_argument('--ckpt_dir',              default=None,      type=str,   help='Checkpoint dir. If set to none, default dir is used')
parser.add_argument('--resume_from_ckpt',      default=1,         type=int,   help='Resume from checkpoint?')
parser.add_argument('--tensorboard',           default=0,         type=int,   help='Log progress to TensorBoard')
global args
args = parser.parse_args()

#--------------------------------------------------
# Initialize seed
#--------------------------------------------------
seed = args.seed
np.random.seed(seed)
torch.manual_seed(seed)
torch.cuda.manual_seed_all(seed)

#--------------------------------------------------
# SNN configuration parameters
#--------------------------------------------------
# Dataset parameters
num_cls      = 10
num_cls_blk3 = 3
num_train_all = 50000
num_train = 40000
num_valid = 10000
num_test  = 10000
img_size     = 32
inp_maps     = 3
classDict    = {'plane':0, 'car'  :1,
                'bird' :2, 'cat'  :3,
                'deer' :4, 'dog'  :5,
                'frog' :6, 'horse':7,
                'ship' :8, 'truck':9}
use_custom_cifar10 = True if args.use_custom_cifar10 else False
data_root    = '../../DATASET'
data_root    = os.path.expanduser(data_root)

# SNN architecture parameters
c1_maps   = args.c1_maps
c1_dim    = img_size
s1_dim    = c1_dim//2
c2_maps   = c1_maps*2
c3_maps   = c2_maps
c2_dim    = s1_dim
c3_dim    = c2_dim
s3_dim    = c3_dim//2
c4_maps   = c3_maps*2
c5_maps   = c4_maps
c4_dim    = s3_dim
c5_dim    = c4_dim
s5_dim    = c5_dim//2
c6_maps   = c5_maps*2
c7_maps   = c6_maps
ksize     = args.ksize
pool_type = args.pool_type
fc0_size  = args.fc0_size
model_str = 'ResNet9Block3'

# SNN simulation parameters
dt                = args.dt
t_end             = args.t_end
num_updts_per_inp = args.num_updts_per_inp
t_end_updt        = t_end
if(num_updts_per_inp != 0):
   t_end_updt     = t_end/num_updts_per_inp
inp_rate          = args.inp_rate
spike_coding_type = args.spike_coding_type
dbg_mode          = True if args.dbg_mode else False

# Leaky-Integrate-and-Fire (LIF) neuron parameters
tau_mem           = 0.100
leak_mem          = float(np.exp(-dt/tau_mem))
thresh_init_wnorm = True if args.thresh_init_wnorm else False

# SNN learning and evaluation parameters
grad_type       = args.grad_type
batch_size      = args.batch_size
batch_size_valid= args.batch_size*2
batch_size_test = args.batch_size*2
start_epoch     = 0
num_epochs      = args.num_epochs
end_epoch       = start_epoch+num_epochs
learning_rate   = args.learning_rate
lr_decay        = args.lr_decay
lr_decay_intrvl = args.lr_decay_intrvl
drop_rate       = args.drop_rate
use_max_out_over_time = True if args.use_max_out_over_time else False
inference_only  = True if num_updts_per_inp==0 else False
trunc_with_conv = True if not inference_only else False
topk            = 2
test_error_best = 100 # Initialize to 100% error (0% accuracy)
epoch_best      = 0
train_time      = 0.0

# Checkpointing parameters
resume_from_ckpt = True if args.resume_from_ckpt else False
ckpt_intrvl      = args.ckpt_intrvl
ckpt_dir         = args.ckpt_dir
ckpt_root        = '../CHECKPOINTS/'
model_str_use    = model_str+'K'+str(ksize)+'_Inp'+spike_coding_type+'Rate'+str(inp_rate)+'_'+str(c1_maps)+'C1'+'_'+ \
                   str(c2_maps)+'C2C3_'+str(c4_maps)+'C4C5_'+str(c6_maps)+'C6C7_'+str(pool_type)+'Pool'+'_UseCIFARorig'+ \
                   str(1-args.use_custom_cifar10)+'_'+'t'+str(t_end)+'_'+'lr'+str(learning_rate)+'_drop'+str(drop_rate)
if(ckpt_dir is None):
   ckpt_dir = ckpt_root+model_str_use
   ckpt_dir = os.path.expanduser(ckpt_dir)
   if(ckpt_intrvl > 0):
      if(not os.path.exists(ckpt_dir)):
         os.mkdir(ckpt_dir)
ckpt_fname          = ckpt_dir+'/ckpt.pth'
ckpt_fname_best     = ckpt_dir+'/ckpt_best.pth'
ckpt_fname_w_epochs = ckpt_dir+'/ckpt_'+str(num_epochs)+'epochs.pth'
ckpt_fname_load     = ckpt_dir+'/ckpt_125epochs.pth'

# Use TensorBoard?
tensorboard = True if args.tensorboard else False
if(not dbg_mode):
   run_dir = model_str_use
else:
   run_dir = 'SNN_DBG'
if(tensorboard):
   configure('../RUNS/'+run_dir)

#--------------------------------------------------
# Load the CIFAR10 dataset
#--------------------------------------------------
# Split the original dataset into training and validation sets
indices     = list(range(num_train_all))
np.random.shuffle(indices)
train_idx   = indices[num_valid:]
valid_idx   = indices[:num_valid]
train_smplr = SubsetRandomSampler(train_idx)
valid_smplr = SequentialSampler(valid_idx)

# Training set
normalize   = transforms.Normalize(mean=[0.4914, 0.4822, 0.4465],
                                   std =[0.5570, 0.5490, 0.5534])
trnsfm_train= transforms.Compose([
                  transforms.RandomCrop(32, padding=4),
                  transforms.RandomHorizontalFlip(),
                  transforms.ToTensor(),
                  normalize])
trainset    = CIFAR10(root=data_root, train=True, download=True, transform=trnsfm_train)
trainloader = DataLoader(trainset, batch_size=batch_size, sampler=train_smplr)

# Validation set
trnsfm_valid= transforms.Compose([
                  transforms.ToTensor(),
                  normalize])
validset    = CIFAR10(root=data_root, train=True, download=True, transform=trnsfm_valid)
validloader = DataLoader(validset, batch_size=batch_size_valid, sampler=valid_smplr)

# Test set
trnsfm_test = transforms.Compose([
                  transforms.ToTensor(),
                  normalize])
testset     = CIFAR10(root=data_root, train=False, download=True, transform=trnsfm_test)
testloader  = DataLoader(testset, batch_size=batch_size_test, shuffle=False)

#--------------------------------------------------
# Instantiate the SNN model and optimizer
#--------------------------------------------------
# Instantiate the ResNet9Block1 model
model_blk1 = ResNet9Block1(dt, t_end, inp_rate, spike_coding_type, grad_type, thresh_init_wnorm,
                           leak_mem, img_size, inp_maps, c1_maps, c2_maps, c3_maps, ksize, pool_type,
                           fc0_size, num_cls, drop_rate, use_max_out_over_time, trunc_with_conv)
model_blk1 = model_blk1.cuda()

# Load the pre-trained ResNet9Block1 model
model_blk1_str = 'ResNet9Block1'
lrate_blk1_str = '0.0002'
ckpt_dir_blk1  = ckpt_root+model_blk1_str+'K'+str(ksize)+'_Inp'+spike_coding_type+'Rate'+str(inp_rate)+ \
                 '_'+str(c1_maps)+'C1'+'_'+str(c2_maps)+'C2C3'+'_'+str(pool_type)+'Pool'+'_UseCIFARorig'+ \
                 str(1-args.use_custom_cifar10)+'_t'+str(t_end)+'_lr'+lrate_blk1_str+'_drop'+str(drop_rate)
ckpt_dir_blk1   = os.path.expanduser(ckpt_dir_blk1)
ckpt_fname_blk1 = ckpt_dir_blk1+'/ckpt_125epochs.pth'

if(not os.path.exists(ckpt_dir_blk1)):
   sys.exit('##### Unable to load {}'.format(ckpt_fname_blk1))
else:
   ckpt_blk1 = torch.load(ckpt_fname_blk1)
   model_blk1.load_state_dict(ckpt_blk1['model_state_dict'])
   print('##### Loaded ResNet9Block1 from {}'.format(ckpt_fname_blk1))

# Instantiate the ResNet9Block2 model
model_blk2 = ResNet9Block2(dt, t_end, inp_rate, 'LIF', grad_type, thresh_init_wnorm, leak_mem, s3_dim, c3_maps, c4_maps,
                           c5_maps, ksize, pool_type, fc0_size, num_cls, drop_rate, use_max_out_over_time, trunc_with_conv)
model_blk2 = model_blk2.cuda()

# Load the pre-trained ResNet9Block2 model
model_blk2_str = 'ResNet9Block2'
lrate_blk2_str = '0.0002'
ckpt_dir_blk2  = ckpt_root+model_blk2_str+'K'+str(ksize)+'_Inp'+spike_coding_type+'Rate'+str(inp_rate)+'_'+str(c1_maps)+ \
                 'C1'+'_'+str(c2_maps)+'C2C3'+'_'+str(c4_maps)+'C4C5'+'_'+str(pool_type)+'Pool'+'_'+'UseCIFARorig'+ \
                 str(1-args.use_custom_cifar10)+'_'+'t'+str(t_end)+'_'+'lr'+lrate_blk2_str+'_'+'drop'+str(drop_rate)
ckpt_dir_blk2   = os.path.expanduser(ckpt_dir_blk2)
ckpt_fname_blk2 = ckpt_dir_blk2+'/ckpt_125epochs.pth'

if(not os.path.exists(ckpt_dir_blk2)):
   sys.exit('##### Unable to load {}'.format(ckpt_fname_blk2))
else:
   ckpt_blk2 = torch.load(ckpt_fname_blk2)
   model_blk2.load_state_dict(ckpt_blk2['model_state_dict'])
   print('##### Loaded ResNet9Block2 from {}'.format(ckpt_fname_blk2))

# Instantiate the ResNet9Block3 model
model = ResNet9Block3(dt, t_end, inp_rate, 'LIF', grad_type, thresh_init_wnorm, leak_mem, s5_dim, c5_maps,
                      c6_maps, c7_maps, ksize, pool_type, fc0_size, num_cls_blk3, drop_rate, use_max_out_over_time)
model = model.cuda()
# model = torch.nn.DataParallel(model).cuda()

# Print the SNN model
print('********** SNN model **********')
print(model_blk1)
print(model_blk2)
print(model)
print()

# Configure the loss function and optimizer
criterion     = nn.CrossEntropyLoss()
criterion_bcn = nn.BCEWithLogitsLoss()
optimizer     = optim.Adam(model.parameters(), lr=learning_rate)

# Resume from checkpoint?
if(resume_from_ckpt):
   ckpt            = torch.load(ckpt_fname_load)
   start_epoch     = ckpt['start_epoch']
   end_epoch       = start_epoch+num_epochs
   test_error_best = ckpt['test_error_best']
   epoch_best      = ckpt['epoch_best']
   train_time      = ckpt['train_time']
   model.load_state_dict(ckpt['model_state_dict'])
   optimizer.load_state_dict(ckpt['optim_state_dict'])
   print('##### Loaded ResNet9Block3 from {}\n'.format(ckpt_fname_load))

# Print the SNN simulation parameters
print('********** SNN simulation parameters **********')
print('Simulation time-step          : {} sec'.format(dt))
print('Simulation end-time (training): {:.3f}x{} sec'.format(t_end_updt, num_updts_per_inp))
print('Simulation end-time (testing) : {:.3f} sec'.format(t_end))
print('Input spike coding type       : {}'.format(spike_coding_type))
print('Input firing rate             : {} Hz'.format(inp_rate))
print('Membrane potential decay rate : {0:.2f}\n'.format(leak_mem))

print('********** SNN learning parameters **********')
print('Surrogate gradient type: {}'.format(grad_type))
print('Backprop optimizer     : Adam')
print('Batch size (training)  : {}'.format(batch_size))
print('Batch size (testing)   : {}'.format(batch_size_test))
print('Learning rate (Lr)     : {}'.format(learning_rate))
print('Lr decay factor        : {}'.format(lr_decay))
print('Lr decay interval      : {}'.format(lr_decay_intrvl))
print('Dropout rate           : {}'.format(drop_rate))
print('Number of epochs       : {}'.format(num_epochs))
print('Start epoch            : {}'.format(start_epoch))
print('End epoch              : {}'.format(end_epoch))
print('Use max of output neurons over time for backprop? {}\n'.format(bool(use_max_out_over_time)))

#--------------------------------------------------
# Fast inference with early exit
#--------------------------------------------------
print('********** SNN evaluation **********')
for epoch in range(start_epoch, end_epoch):
    # Evaluate classification accuracy on the test set
    model.use_max_out_over_time = False
    model.updt_tend(t_end)
    correct_pred_top1  = 0
    correct_pred_topk  = 0
    theta_conf_blk1    = 1.0
    theta_conf_blk2    = 1.0
    theta_high_blk2    = 0.999999
    theta_low_blk2     = 0.000001
    num_blk1_pred      = 0
    num_blk2_pred      = 0
    num_blk3_pred      = 0
    label_count        = torch.zeros(num_cls)
    correct_top1_count = torch.zeros(num_cls)
    model.eval()
    model_blk1.eval()
    model_blk2.eval()
    with torch.no_grad():
         for j, data in enumerate(testloader, 0):
             print("Epoch: {}/{};".format(epoch+1, end_epoch), "Test batch: {}/{}".format(j+1, math.ceil(num_test/batch_size_test)))
             images, labels = data
             images, labels = images.cuda(), labels.cuda()

             # Perform the feed-forward pass
             blk1_pool3, blk1_conv2, blk1_fc1           = model_blk1(images)
             blk2_pool5, blk2_conv4, blk2_fc1, blk2_bcn = model_blk2(blk1_pool3, blk1_conv2)
             out, blk3_bcn                              = model(blk2_pool5, blk2_conv4)

             # Get ResNet9Block1 final prediction
             blk1_fc1_smax = F.softmax(blk1_fc1, dim=1)
             smax_blk1, pred_blk1 = blk1_fc1_smax.topk(topk, 1, True, True)

             # Get ResNet9Block2 final prediction
             for i in range(num_cls):
                 blk2_fc1[:, i] += blk1_fc1[:, i]
             blk2_fc1_smax = F.softmax(blk2_fc1, dim=1)
             smax_blk2, pred_blk2 = blk2_fc1_smax.topk(topk, 1, True, True)

             # Get ResNet9Block2 easy-class prediction
             blk2_fc1_easy = []
             blk2_fc1_easy.append(blk2_fc1[:, 0])
             blk2_fc1_easy.append(blk2_fc1[:, 1])
             blk2_fc1_easy.append(blk2_fc1[:, 4])
             blk2_fc1_easy.append(blk2_fc1[:, 6])
             blk2_fc1_easy.append(blk2_fc1[:, 7])
             blk2_fc1_easy.append(blk2_fc1[:, 8])
             blk2_fc1_easy.append(blk2_fc1[:, 9])
             blk2_fc1_easy = torch.stack(blk2_fc1_easy,dim=1)
             _, pred_blk2_easy = blk2_fc1_easy.topk(topk, 1, True, True)

             # Get ResNet9Block3 final prediction
             out[:, 0] += blk2_fc1[:, 2]
             out[:, 1] += blk2_fc1[:, 3]
             out[:, 2] += blk2_fc1[:, 5]
             out_smax = F.softmax(out, dim=1)
             smax_blk3, pred_blk3 = out_smax.topk(topk, 1, True, True)

             # Predict the binary class label (easy versus hard class)
             sigmoid_hcd_blk2 = torch.sigmoid(blk2_bcn)

             # Predict the individual class labels
             pred = torch.ones(labels.size(0), topk).long().cuda() * -1
             for topid in range(1, topk):
                 pred[:, topid] = pred_blk2[:, topid]
             for i in range(labels.size(0)):
                 # Classify the easy instances in ResNet9Block1
                 if(smax_blk1[i, 0] >= theta_conf_blk1):
                    num_blk1_pred += 1
                    pred[i, 0] = pred_blk1[i, 0]

                 # Identify true positive instances of the hard classes and get prediction from ResNet9Block3
                 elif((sigmoid_hcd_blk2[i] >= theta_high_blk2) and (smax_blk2[i, 0] <  theta_conf_blk2)):
                    num_blk3_pred += 1
                    if(pred_blk3[i, 0] == 0):
                       pred[i, 0] = 2
                    elif(pred_blk3[i, 0] == 1):
                       pred[i, 0] = 3
                    elif(pred_blk3[i, 0] == 2):
                       pred[i, 0] = 5

                 # Get prediction from ResNet9Block2
                 else:
                    num_blk2_pred += 1
                    pred[i, 0] = pred_blk2[i, 0]

                    # Identify false positive instances of the hard classes
                    if((pred[i, 0] == 2) or (pred[i, 0] == 3) or (pred[i, 0] == 5)):
                       if(sigmoid_hcd_blk2[i] <= theta_low_blk2):
                          if(pred_blk2_easy[i, 0] == 0):
                             pred[i, 0] = 0
                          elif(pred_blk2_easy[i, 0] == 1):
                             pred[i, 0] = 1
                          elif(pred_blk2_easy[i, 0] == 2):
                             pred[i, 0] = 4
                          elif(pred_blk2_easy[i, 0] == 3):
                             pred[i, 0] = 6
                          elif(pred_blk2_easy[i, 0] == 4):
                             pred[i, 0] = 7
                          elif(pred_blk2_easy[i, 0] == 5):
                             pred[i, 0] = 8
                          elif(pred_blk2_easy[i, 0] == 6):
                             pred[i, 0] = 9

             pred    = pred.t()
             correct = pred.eq(labels.view(1, -1).expand_as(pred))
             correct_top1       = correct[:1].view(-1).float()
             correct_pred_top1 += correct[:1].view(-1).float().sum(0, keepdim=True)
             correct_pred_topk += correct[:topk].view(-1).float().sum(0, keepdim=True)
             for k, label in enumerate(labels):
                 label_count[label.int()]        += 1
                 correct_top1_count[label.int()] += correct_top1[k].item()

    # Print error measures and log progress to TensorBoard
    test_error_top1 = (1-(correct_pred_top1/num_test))*100
    test_error_topk = (1-(correct_pred_topk/num_test))*100
    test_error_chgd = False
    if(test_error_top1 < test_error_best):
       test_error_best = test_error_top1
       epoch_best      = epoch
       test_error_chgd = True
    print("Epoch: {}/{};".format(epoch_best+1, end_epoch), "########## Test error (top1-best): {:.2f}%".format(test_error_best[0]))
    print("Epoch: {}/{};".format(epoch+1,      end_epoch), "########## Test error (top1-cur) : {:.2f}%".format(test_error_top1[0]))

    print()
    print("Number of ResNet9Block1 predictions: {}/{}".format(num_blk1_pred, num_test))
    print("Number of ResNet9Block2 predictions: {}/{}".format(num_blk2_pred, num_test))
    print("Number of ResNet9Block3 predictions: {}/{}".format(num_blk3_pred, num_test))

    print()
    print('########## Class-wise accuracy results ##########')
    for k in range(num_cls):
        print("Class label: {}; Accuracy: {}".format(k, correct_top1_count[k].item()*100/label_count[k].item()))

    if(tensorboard):
       log_value('test_error (top1-best)', test_error_best, epoch)
       log_value('test_error (top1)', test_error_top1, epoch)
